# Supplementary material for: Integration of miRNA profiles and clinical data for early risk assessment of bronchopulmonary dysplasia in VLBW and ELBW newborn infants: a discovery study
Source: Front Pediatr. 2026 Jul 6;14:1853322. doi: 10.3389/fped.2026.1853322 (PMC13381776; doi:10.3389/fped.2026.1853322)
Supplement: Supplementary file 1 [file Datasheet1.zip]

Archive with 6 entries (6 files):
- Supplementary files Revised/Figure S1.png
- Supplementary files Revised/Figure S2.png
- Supplementary files Revised/Table S1 revised.csv
- Supplementary files Revised/Table S2 revised.docx
- Supplementary files Revised/Table S3 revised.docx
- Supplementary files Revised/Table S4 revised.csv
