# Supplementary material for: Integration of miRNA profiles and clinical data for early risk assessment of bronchopulmonary dysplasia in VLBW and ELBW newborn infants: a discovery study
Source: Front Pediatr. 2026 Jul 6;14:1853322. doi: 10.3389/fped.2026.1853322 (PMC13381776; doi:10.3389/fped.2026.1853322)
Supplement: Supplementary file 1 [file Datasheet1.zip › Supplementary files Revised/Table S1 revised.csv]

miRNA_Name	Accession	Species	logFC	AveExpr	t	P.Value	adj.P.Val	B	Expression
hsa-let-7b-5p	MIMAT0000063	Homo sapiens	3.47276639156082	8.42511126249362	6.85620461568845	1.40712672299843e-08	3.27860526458634e-06	9.53327689348401	Up-regulated in BPD
hsa-miR-182-5p	MIMAT0000259	Homo sapiens	1.64902587319605	5.72075367453637	5.04125056807547	7.44732947269421e-06	0.000636514645228543	3.44073095272851	Up-regulated in BPD
hsa-let-7c-5p	MIMAT0000064	Homo sapiens	1.69858538182849	8.46460422987401	5.01289196109957	8.19546753513146e-06	0.000636514645228543	3.34828702411025	Up-regulated in BPD
hsa-miR-27a-3p	MIMAT0000084	Homo sapiens	1.57875870379311	5.77247286577324	4.43485230277605	5.58558056523548e-05	0.00325360067924967	1.50137620085561	Up-regulated in BPD
hsa-miR-222-3p	MIMAT0000279	Homo sapiens	1.2750490901934	6.63864874946501	3.55957207168557	0.000867620486527664	0.0404311146721891	-1.1059905714676	Up-regulated in BPD
hsa-miR-221-3p	MIMAT0000278	Homo sapiens	1.12251487794817	6.86861149057025	3.06200012508029	0.00364451556138236	0.13080905273484	-2.44427229135231	Not Significant
hsa-miR-4454	MIMAT0018976	Homo sapiens	1.44263069929252	7.91755324476435	3.0347624027189	0.00392988570448017	0.13080905273484	-2.51382935767442	Not Significant
hsa-miR-145-5p	MIMAT0000437	Homo sapiens	1.00905730403395	5.56299954627656	2.94158270148826	0.00507236406490278	0.137956738308909	-2.74862776397031	Not Significant
hsa-miR-363-3p	MIMAT0000707	Homo sapiens	1.19994978547446	6.67917892551976	2.92339378434901	0.0053288010505587	0.137956738308909	-2.79388127602842	Not Significant
hsa-let-7d-5p	MIMAT0000065	Homo sapiens	0.958502516497846	8.91062551841541	2.84140229970942	0.00664184316223912	0.154754945680172	-2.99546535842564	Not Significant
hsa-miR-16-5p	MIMAT0000069	Homo sapiens	0.747713052437062	11.0855588092386	2.72416885043025	0.00904607954359305	0.191612412150653	-3.2766626632905	Not Significant
hsa-miR-23a-3p	MIMAT0000078	Homo sapiens	1.08893473486797	7.6965968024943	2.68334309400496	0.0100564799815103	0.195263319640991	-3.37258846518979	Not Significant
hsa-miR-339-3p	MIMAT0004702	Homo sapiens	0.775833473100355	5.4569572836864	2.59556837213357	0.0125888936937418	0.196015999460233	-3.57522951396354	Not Significant
hsa-miR-24-3p	MIMAT0000080	Homo sapiens	0.778388361379184	8.04231488989894	2.59454039657226	0.0126217348465163	0.196015999460233	-3.5775732239574	Not Significant
hsa-miR-4739	MIMAT0019868	Homo sapiens	0.710515379287158	6.28164576878051	2.57545422183997	0.0132458810926564	0.196015999460233	-3.62096266058869	Not Significant
hsa-miR-8075	MIMAT0031002	Homo sapiens	-0.898838592011994	6.1085908967933	-2.56908575503331	0.013460326143192	0.196015999460233	-3.63538715768948	Not Significant
hsa-miR-126-3p	MIMAT0000445	Homo sapiens	1.07981126060856	7.2338589512799	2.48001322879166	0.0168100675156248	0.230396807714152	-3.83430943601727	Not Significant
hsa-miR-4443	MIMAT0018961	Homo sapiens	0.816340893082544	6.35722655167462	2.41482223246415	0.0197223850797035	0.250162249625536	-3.97649710217393	Not Significant
hsa-miR-1260b	MIMAT0015041	Homo sapiens	0.858536557884654	5.04819468293291	2.367878658492	0.0220933432635469	0.250162249625536	-4.07706741413977	Not Significant
hsa-miR-30b-5p	MIMAT0000420	Homo sapiens	1.03828503542698	6.239022853346	2.3566929400827	0.0226947830102382	0.250162249625536	-4.10080389952055	Not Significant
hsa-miR-6732-5p	MIMAT0027365	Homo sapiens	-0.957519148078835	6.54416720919371	-2.35122494157744	0.0229941003860849	0.250162249625536	-4.1123751287279	Not Significant
hsa-miR-660-5p	MIMAT0003338	Homo sapiens	0.616018435670737	5.06554856604054	2.31313624174581	0.0251790884786927	0.250162249625536	-4.19239019933864	Not Significant
hsa-miR-500a-5p	MIMAT0004773	Homo sapiens	0.714763142218577	5.6946798099863	2.30821448300398	0.0254745665569146	0.250162249625536	-4.20265432735689	Not Significant
hsa-miR-5100	MIMAT0022259	Homo sapiens	1.15193276659671	7.73742960689717	2.30338050522879	0.0257677853691539	0.250162249625536	-4.21271854008691	Not Significant
hsa-miR-345-5p	MIMAT0000772	Homo sapiens	0.719430421089141	5.96599457133894	2.26841770302134	0.0279797577154838	0.253025672966039	-4.28501077559457	Not Significant
hsa-miR-532-5p	MIMAT0002888	Homo sapiens	0.852155183644301	6.35126581490066	2.26454890099979	0.028234624451146	0.253025672966039	-4.29295610952844	Not Significant
hsa-miR-22-3p	MIMAT0000077	Homo sapiens	1.28455334594907	8.4613604414836	2.18913823864133	0.0336318714295661	0.290230594188478	-4.44564777982943	Not Significant
hsa-let-7i-5p	MIMAT0000415	Homo sapiens	0.757870258891295	8.79004110820387	2.09020464654948	0.0420823702280328	0.350185437968987	-4.63957653512725	Not Significant
hsa-miR-107	MIMAT0000104	Homo sapiens	0.733638922930368	10.4745399332656	2.06120494952827	0.0448878966398723	0.352284541529419	-4.6950206923054	Not Significant
hsa-miR-223-3p	MIMAT0000280	Homo sapiens	0.723747316003197	5.59810584158962	2.04481325771461	0.0465446432883121	0.352284541529419	-4.72607518906891	Not Significant
hsa-miR-451a	MIMAT0001631	Homo sapiens	1.03709886678028	8.71429661016828	2.01931712458922	0.0492271686731165	0.352284541529419	-4.77396727540785	Not Significant
hsa-miR-629-5p	MIMAT0004810	Homo sapiens	0.642992027055702	5.83894668344694	2.01364146152592	0.0498422309128514	0.352284541529419	-4.78456010335619	Not Significant
hsa-miR-4530	MIMAT0019069	Homo sapiens	-0.566635555684932	8.03333900089102	-1.99124522147459	0.0523346165212916	0.352284541529419	-4.82611545252757	Not Significant
hsa-miR-103a-3p	MIMAT0000101	Homo sapiens	0.700911476193068	10.7870483448745	1.98408427757748	0.0531539075596694	0.352284541529419	-4.83931988284438	Not Significant
hsa-miR-30e-5p	MIMAT0000692	Homo sapiens	0.592547534359466	5.10344874281453	1.98294009709009	0.053285834176963	0.352284541529419	-4.84142598562191	Not Significant
hsa-miR-6087	MIMAT0023712	Homo sapiens	-0.494720647314193	9.31738394635665	-1.94576787358244	0.0577280934789385	0.352284541529419	-4.90929098137344	Not Significant
hsa-miR-17-3p	MIMAT0000071	Homo sapiens	0.678893461752193	5.51140944727486	1.94193530829809	0.0582036876592603	0.352284541529419	-4.9162262494456	Not Significant
hsa-miR-7977	MIMAT0031180	Homo sapiens	0.696878956169478	5.32513116075575	1.93783022070145	0.0587168236285821	0.352284541529419	-4.92364179914676	Not Significant
hsa-miR-6813-5p	MIMAT0027526	Homo sapiens	0.644392467892998	5.10075505401616	1.93584724130016	0.0589660820585722	0.352284541529419	-4.92721914062598	Not Significant
hsa-miR-4484	MIMAT0019018	Homo sapiens	0.703191870761946	5.07445278203768	1.91098813443061	0.062168557968541	0.362131850166751	-4.97180121985581	Not Significant
hsa-miR-17-5p	MIMAT0000070	Homo sapiens	0.639289695119787	10.3572286097698	1.81470548597489	0.07600880662375	0.41712573327988	-5.1398064692755	Not Significant
hsa-miR-20b-5p	MIMAT0001413	Homo sapiens	0.875285606726698	8.28907937394409	1.81120639775718	0.0765571973271348	0.41712573327988	-5.14577098482727	Not Significant
hsa-miR-378i	MIMAT0019074	Homo sapiens	0.542817496304002	5.45638119481283	1.78796452055082	0.0802848827204674	0.41712573327988	-5.18513527948385	Not Significant
hsa-miR-23b-3p	MIMAT0000418	Homo sapiens	0.693759691225323	6.53734203944887	1.78357083673914	0.081006416352292	0.41712573327988	-5.19252710689144	Not Significant
hsa-miR-425-3p	MIMAT0001343	Homo sapiens	0.521364320828712	5.17470270914962	1.78103508645257	0.0814253068674037	0.41712573327988	-5.19678598797494	Not Significant
hsa-miR-6126	MIMAT0024599	Homo sapiens	0.584394219194759	5.10095293475573	1.77546991705993	0.0823510031368003	0.41712573327988	-5.20611438339024	Not Significant
hsa-miR-1227-5p	MIMAT0022941	Homo sapiens	0.487975915877684	5.26344365647379	1.73367976580257	0.0895872814495727	0.441228610348578	-5.27534827688895	Not Significant
hsa-miR-3178	MIMAT0015055	Homo sapiens	0.598671293353102	6.29607826756642	1.72641934815303	0.090896881101853	0.441228610348578	-5.28722933480088	Not Significant
hsa-miR-15a-5p	MIMAT0000068	Homo sapiens	0.813675222052241	7.31011143851227	1.71563072378279	0.0928722050041265	0.441616811550234	-5.30480310208526	Not Significant
hsa-miR-361-5p	MIMAT0000703	Homo sapiens	0.502401758538961	5.6098654998008	1.70237636853571	0.0953475501797519	0.444319583837644	-5.32626063389165	Not Significant
hsa-miR-20a-5p	MIMAT0000075	Homo sapiens	0.883497063997969	9.37832167630819	1.67178884693366	0.10126856462634	0.457583521095175	-5.37521823107164	Not Significant
hsa-miR-4508	MIMAT0019045	Homo sapiens	-0.428538256255007	9.65774873753562	-1.66750409802402	0.102121644192915	0.457583521095175	-5.3820136000794	Not Significant
hsa-miR-106a-5p	MIMAT0000103	Homo sapiens	0.67141600794425	10.1635142478534	1.64963931624203	0.105742307803238	0.464629990054944	-5.41017948602793	Not Significant
hsa-miR-194-5p	MIMAT0000460	Homo sapiens	0.746600480549489	7.2693825939977	1.63509235455849	0.108767614641477	0.464629990054944	-5.43291536107747	Not Significant
hsa-miR-93-5p	MIMAT0000093	Homo sapiens	0.534138774430702	10.8979959412344	1.62296393192332	0.111343651092217	0.464629990054944	-5.45173419118949	Not Significant
hsa-miR-130b-3p	MIMAT0000691	Homo sapiens	0.548073811295331	6.84267259664617	1.61725104260002	0.112574159225614	0.464629990054944	-5.46055521338286	Not Significant
hsa-miR-210-3p	MIMAT0000267	Homo sapiens	0.645861903990254	6.13972641632443	1.58321195418072	0.120137032681077	0.464629990054944	-5.51253696093278	Not Significant
hsa-miR-106b-5p	MIMAT0000680	Homo sapiens	0.816706517378657	9.23450224015951	1.58114277017085	0.120609708414096	0.464629990054944	-5.51566492670617	Not Significant
hsa-miR-4707-5p	MIMAT0019807	Homo sapiens	0.514778381743872	5.89995064619396	1.5709106080242	0.122969230483293	0.464629990054944	-5.53107883566878	Not Significant
hsa-let-7g-5p	MIMAT0000414	Homo sapiens	0.566766985190471	7.57312153082218	1.55711459090251	0.126209340339745	0.464629990054944	-5.55171905499088	Not Significant
hsa-miR-18b-5p	MIMAT0001412	Homo sapiens	0.543436530754998	5.60173992184504	1.55705414230081	0.126223686822038	0.464629990054944	-5.55180913188436	Not Significant
hsa-miR-378c	MIMAT0016847	Homo sapiens	0.529926877568162	6.15898131785897	1.55165302285337	0.127510854905251	0.464629990054944	-5.55984485364674	Not Significant
hsa-miR-362-5p	MIMAT0000705	Homo sapiens	0.540995000999986	5.977708953446	1.54746736446674	0.128515593025451	0.464629990054944	-5.56605493488036	Not Significant
hsa-miR-7641	MIMAT0029782	Homo sapiens	0.593024746601209	5.69016150941965	1.54470527578503	0.129182085303856	0.464629990054944	-5.57014465052779	Not Significant
hsa-miR-27b-3p	MIMAT0000419	Homo sapiens	0.470507435682604	5.05851710353638	1.54290571653231	0.129617808384426	0.464629990054944	-5.57280564440332	Not Significant
hsa-miR-19b-3p	MIMAT0000074	Homo sapiens	0.722008965518979	6.97534128264069	1.52295814154984	0.134526955525378	0.469591684513466	-5.60211445909052	Not Significant
hsa-miR-130a-3p	MIMAT0000425	Homo sapiens	0.641073275694044	6.69236648544544	1.52093594231689	0.135032801984559	0.469591684513466	-5.60506642734907	Not Significant
hsa-miR-550a-3p	MIMAT0003257	Homo sapiens	0.530127788568681	5.53365655918896	1.49642809777742	0.141284699599321	0.482560969561834	-5.64056018209854	Not Significant
hsa-miR-30c-5p	MIMAT0000244	Homo sapiens	0.676018334669051	7.15736348773016	1.49021990581521	0.142904321458225	0.482560969561834	-5.64946828451338	Not Significant
hsa-miR-146a-5p	MIMAT0000449	Homo sapiens	0.468468606777913	5.28522180507864	1.4816986806825	0.145151289221345	0.483146434122476	-5.66164059094704	Not Significant
hsa-miR-937-5p	MIMAT0022938	Homo sapiens	0.464726777903792	5.83517585879495	1.4556760305422	0.15218641638926	0.499428662235177	-5.69841996418243	Not Significant
hsa-miR-619-5p	MIMAT0026622	Homo sapiens	-0.431666890032989	5.33150348561754	-1.44692280873465	0.15461215903322	0.500342125760281	-5.71065791228458	Not Significant
hsa-miR-140-3p	MIMAT0004597	Homo sapiens	0.525433926115635	8.7993290224901	1.43045644096445	0.159257470631632	0.508240628741293	-5.73349695249262	Not Significant
hsa-miR-6090	MIMAT0023715	Homo sapiens	-0.357075485822147	9.58319967908223	-1.42293434640467	0.161415478656033	0.508240628741293	-5.74385062874211	Not Significant
hsa-miR-3615	MIMAT0017994	Homo sapiens	0.467675720034707	6.14063321481369	1.40863907053165	0.16557939037659	0.514399972769939	-5.76338932136771	Not Significant
hsa-miR-324-3p	MIMAT0000762	Homo sapiens	0.523461399706929	6.78823989367686	1.38293708964262	0.173275082238103	0.520885324946068	-5.7980630121211	Not Significant
hsa-miR-26a-5p	MIMAT0000082	Homo sapiens	0.618929431771567	9.53926096110243	1.35178090074675	0.182970525352721	0.520885324946068	-5.83930631665071	Not Significant
hsa-miR-3960	MIMAT0019337	Homo sapiens	-0.306398262841433	10.0276599417619	-1.34108150039091	0.186394158134063	0.520885324946068	-5.85326962775203	Not Significant
hsa-let-7f-5p	MIMAT0000067	Homo sapiens	0.538583322307572	6.05439177097863	1.33976522837811	0.186818698134606	0.520885324946068	-5.85498035025768	Not Significant
hsa-miR-425-5p	MIMAT0003393	Homo sapiens	0.569517890668505	8.87178327695165	1.33805886277387	0.187370152953829	0.520885324946068	-5.85719575417789	Not Significant
hsa-miR-6132	MIMAT0024616	Homo sapiens	0.50980063639492	5.74148519438998	1.33245982579546	0.1891883382992	0.520885324946068	-5.86444673228209	Not Significant
hsa-miR-433-3p	MIMAT0001627	Homo sapiens	-0.402083215694944	5.22076233466667	-1.33124483376202	0.189584652152146	0.520885324946068	-5.86601648024869	Not Significant
hsa-miR-128-3p	MIMAT0000424	Homo sapiens	0.388309103332801	5.10295786465823	1.33044494313125	0.189845910164402	0.520885324946068	-5.86704920099415	Not Significant
hsa-miR-3665	MIMAT0018087	Homo sapiens	-0.305003313135712	10.0107870179433	-1.32605329816718	0.191285177754563	0.520885324946068	-5.87270891418357	Not Significant
hsa-miR-501-5p	MIMAT0002872	Homo sapiens	0.392782312899663	5.58558047321112	1.30833944217382	0.197174730903997	0.520885324946068	-5.89536145976288	Not Significant
hsa-miR-4433b-3p	MIMAT0030414	Homo sapiens	0.312253648561995	5.20158836426538	1.30712949326747	0.197581965371141	0.520885324946068	-5.89689843556577	Not Significant
hsa-miR-432-5p	MIMAT0002814	Homo sapiens	-0.489932695976275	5.92719976280826	-1.30046765795997	0.199835537055432	0.520885324946068	-5.90533719190751	Not Significant
hsa-miR-4734	MIMAT0019859	Homo sapiens	0.468104097297216	6.41498974465323	1.30022931491477	0.199916521620941	0.520885324946068	-5.90563836649491	Not Significant
hsa-miR-4787-5p	MIMAT0019956	Homo sapiens	-0.31599895404275	9.56653910701445	-1.29953978355678	0.200150950985067	0.520885324946068	-5.90650938200454	Not Significant
hsa-miR-30d-5p	MIMAT0000245	Homo sapiens	0.539901782069529	7.27659803056569	1.2964606354318	0.201200340107923	0.520885324946068	-5.91039372041671	Not Significant
hsa-miR-151b	MIMAT0010214	Homo sapiens	0.418455694878292	6.12016868874392	1.28845881782779	0.203946767738134	0.522193372340497	-5.92044793610137	Not Significant
hsa-miR-6089	MIMAT0023714	Homo sapiens	-0.317876083356677	9.65490431525793	-1.26972204219808	0.210487739020063	0.533083078170376	-5.94376381582342	Not Significant
hsa-miR-378f	MIMAT0018932	Homo sapiens	0.406493116040465	5.57682418899482	1.26203101291989	0.213217577254417	0.53419027419655	-5.95324230904536	Not Significant
hsa-miR-328-5p	MIMAT0026486	Homo sapiens	0.345519818889886	5.92417981313563	1.24872832698483	0.218001340344042	0.540365024469807	-5.96950976117201	Not Significant
hsa-miR-4532	MIMAT0019071	Homo sapiens	0.337290356433008	5.37108911624108	1.23396405282746	0.223403443507117	0.54792634039114	-5.98737588978631	Not Significant
hsa-miR-663a	MIMAT0003326	Homo sapiens	0.460229408215885	6.37596370086522	1.21638538615092	0.22996346225711	0.556761450112707	-6.00838822148234	Not Significant
hsa-miR-181a-5p	MIMAT0000256	Homo sapiens	0.580101629891114	8.38148548317199	1.20425213729527	0.234573159380556	0.556761450112707	-6.02272656263674	Not Significant
hsa-miR-342-3p	MIMAT0000753	Homo sapiens	0.484992041909138	7.01569087196585	1.19886627141501	0.236640890294592	0.556761450112707	-6.02904801147723	Not Significant
hsa-miR-424-3p	MIMAT0004749	Homo sapiens	0.351779607657425	5.33574201070335	1.19831644316999	0.23685272538763	0.556761450112707	-6.02969185372432	Not Significant
hsa-miR-181b-5p	MIMAT0000257	Homo sapiens	0.326305544800592	5.66149984155164	1.19288332753299	0.238953412065539	0.556761450112707	-6.03603904664064	Not Significant
hsa-miR-4763-3p	MIMAT0019913	Homo sapiens	0.334523531202986	6.63877516390663	1.17095618421153	0.247569296190451	0.570438628598868	-6.06137949328374	Not Significant
hsa-miR-18a-5p	MIMAT0000072	Homo sapiens	0.588202550207754	7.54972979005106	1.16556933443397	0.249719914665599	0.570438628598868	-6.06753714620826	Not Significant
hsa-miR-191-5p	MIMAT0000440	Homo sapiens	0.412517305805204	10.1238826693303	1.12948722984545	0.264472944566094	0.59817432524472	-6.10809111206592	Not Significant
hsa-miR-4690-5p	MIMAT0019779	Homo sapiens	0.337370894881286	5.32792465365623	1.12346082203549	0.266996265345283	0.59817432524472	-6.11474692042085	Not Significant
hsa-miR-6789-5p	MIMAT0027478	Homo sapiens	0.412211590821163	6.13679520030323	1.09761601139775	0.278011423201894	0.601986325229171	-6.14290835115511	Not Significant
hsa-miR-6850-5p	MIMAT0027600	Homo sapiens	0.363884381579846	5.96525232400787	1.09573944106229	0.278823490266508	0.601986325229171	-6.14492892563921	Not Significant
hsa-miR-93-3p	MIMAT0004509	Homo sapiens	0.433806624483721	6.45287010588357	1.09516308923711	0.279073234841471	0.601986325229171	-6.14554884686127	Not Significant
hsa-miR-320d	MIMAT0006764	Homo sapiens	-0.34906517542199	9.10230338415449	-1.08813284385244	0.282132224118194	0.601986325229171	-6.15308561915223	Not Significant
hsa-miR-3621	MIMAT0018002	Homo sapiens	0.375631030170706	5.53896944133656	1.08427017569052	0.283822900217021	0.601986325229171	-6.15720696905562	Not Significant
hsa-miR-574-3p	MIMAT0003239	Homo sapiens	0.303993695264531	5.41481304535917	1.0825082486194	0.284596436915093	0.601986325229171	-6.15908226746656	Not Significant
hsa-miR-4674	MIMAT0019756	Homo sapiens	0.388166970060762	6.08452180452199	1.07754539214127	0.286783184980421	0.601986325229171	-6.16434887814862	Not Significant
hsa-miR-5001-5p	MIMAT0021021	Homo sapiens	0.339045902924708	6.46287840173382	1.06376634328382	0.292915844845696	0.608919329944844	-6.17885060000563	Not Significant
hsa-miR-92a-3p	MIMAT0000092	Homo sapiens	0.193596348282767	11.672720955976	1.0584351821735	0.295312808084839	0.608919329944844	-6.18441370332842	Not Significant
hsa-miR-192-5p	MIMAT0000222	Homo sapiens	0.376474755139052	5.97853610112152	1.04482815279456	0.301492074539565	0.61377832106182	-6.198491994576	Not Significant
hsa-miR-324-5p	MIMAT0000761	Homo sapiens	0.449821569459528	7.19866330968454	1.04167236950559	0.302937797948967	0.61377832106182	-6.20173226408729	Not Significant
hsa-miR-7704	MIMAT0030019	Homo sapiens	-0.267737859990543	9.49344565209395	-1.0149793967063	0.31535659490593	0.626627630622948	-6.22876544642451	Not Significant
hsa-let-7a-5p	MIMAT0000062	Homo sapiens	0.30468129873133	9.97801199908643	1.01292525045935	0.316326392821392	0.626627630622948	-6.23081798468924	Not Significant
hsa-miR-151a-3p	MIMAT0000757	Homo sapiens	0.350424273666603	6.21277458159545	1.01076618986048	0.31734789877042	0.626627630622948	-6.23297106859406	Not Significant
hsa-miR-4270	MIMAT0016900	Homo sapiens	0.229649601700842	5.24273471686301	0.994558267911503	0.325087519257285	0.626924673670193	-6.24899371787009	Not Significant
hsa-miR-501-3p	MIMAT0004774	Homo sapiens	0.233947213419246	6.27014780746196	0.992866501897982	0.325902622304513	0.626924673670193	-6.25065185031398	Not Significant
hsa-miR-744-5p	MIMAT0004945	Homo sapiens	0.403726470465783	6.76109047058064	0.987690990136386	0.328404725972649	0.626924673670193	-6.25570767449914	Not Significant
hsa-miR-320c	MIMAT0005793	Homo sapiens	-0.273205205252031	9.97093711931215	-0.981518942429754	0.331405378403615	0.626924673670193	-6.26170387554688	Not Significant
hsa-miR-378a-3p	MIMAT0000732	Homo sapiens	0.393589513220658	7.13090631531046	0.974106845288881	0.33503301777414	0.626924673670193	-6.26885715369896	Not Significant
hsa-miR-1343-5p	MIMAT0027038	Homo sapiens	0.274375855918841	5.30877145846007	0.969968553085733	0.337069834468021	0.626924673670193	-6.27282830904197	Not Significant
hsa-miR-7108-5p	MIMAT0028113	Homo sapiens	0.347531740709323	6.85760901575286	0.95785088539979	0.34308117277506	0.626924673670193	-6.28436319951921	Not Significant
hsa-miR-532-3p	MIMAT0004780	Homo sapiens	0.336967572806431	6.27512033909652	0.944472197236886	0.349799732688078	0.626924673670193	-6.2969365799107	Not Significant
hsa-miR-328-3p	MIMAT0000752	Homo sapiens	0.260599284935473	5.26733325285691	0.942739941954604	0.350675906137767	0.626924673670193	-6.29855212831655	Not Significant
hsa-miR-3195	MIMAT0015079	Homo sapiens	0.412344308378712	6.16293551142177	0.938519983003399	0.352816365449757	0.626924673670193	-6.30247583336759	Not Significant
hsa-miR-494-3p	MIMAT0002816	Homo sapiens	0.288624372842066	5.1957747921225	0.934263177837667	0.354984141326206	0.626924673670193	-6.30641663313357	Not Significant
hsa-miR-4497	MIMAT0019032	Homo sapiens	-0.313360612337357	8.46435049183729	-0.932698418537219	0.355783171523113	0.626924673670193	-6.30786089699291	Not Significant
hsa-miR-4651	MIMAT0019715	Homo sapiens	0.244172575284212	5.35815121053245	0.928377331593402	0.357995772604834	0.626924673670193	-6.31183712721258	Not Significant
hsa-miR-6722-3p	MIMAT0025854	Homo sapiens	0.239530477418286	5.19509578126439	0.926874009055843	0.358767636557763	0.626924673670193	-6.31321630301295	Not Significant
hsa-miR-431-5p	MIMAT0001625	Homo sapiens	0.273211637134067	5.00464221879417	0.922506705890071	0.361016101363515	0.626924673670193	-6.31721073268828	Not Significant
hsa-miR-6752-5p	MIMAT0027404	Homo sapiens	0.224967320831265	5.08076329143488	0.920460452385898	0.36207272858617	0.626924673670193	-6.31907602592903	Not Significant
hsa-miR-1587	MIMAT0019077	Homo sapiens	0.281112009626821	5.37047315686464	0.913913676205764	0.365466720486205	0.626924673670193	-6.32501701457917	Not Significant
hsa-miR-320b	MIMAT0005792	Homo sapiens	-0.24892631539777	9.90630270754835	-0.911338129105137	0.36680754343442	0.626924673670193	-6.32734303298863	Not Significant
hsa-miR-151a-5p	MIMAT0004697	Homo sapiens	0.367532461461589	8.59000499260117	0.899299712057855	0.373116623613872	0.626924673670193	-6.33813113036061	Not Significant
hsa-miR-6743-5p	MIMAT0027387	Homo sapiens	-0.245990483624934	6.25085722222069	-0.897843999711875	0.373884207561622	0.626924673670193	-6.33942626704881	Not Significant
hsa-miR-1469	MIMAT0007347	Homo sapiens	0.321596274222952	7.36542762283714	0.897620259487095	0.37400227313372	0.626924673670193	-6.33962514749357	Not Significant
hsa-miR-320a	MIMAT0000510	Homo sapiens	-0.240771040208569	10.0799404326824	-0.888816476937834	0.378666836732081	0.630209806846963	-6.34741273808697	Not Significant
hsa-miR-3135b	MIMAT0018985	Homo sapiens	0.228759292537264	5.43781176912517	0.88191090807249	0.382351418714682	0.631828940145539	-6.3534693144142	Not Significant
hsa-miR-6125	MIMAT0024598	Homo sapiens	-0.22958416204315	8.9233752091561	-0.833098692475121	0.40903870776213	0.668467696515041	-6.39497591903893	Not Significant
hsa-miR-4745-5p	MIMAT0019878	Homo sapiens	0.296219860021631	6.26921635913326	0.830910526027954	0.410261290135841	0.668467696515041	-6.3967829457014	Not Significant
hsa-miR-382-5p	MIMAT0000737	Homo sapiens	-0.238046300081461	5.26563083384177	-0.795382816565339	0.430423625948437	0.690212222571408	-6.42547625456073	Not Significant
hsa-miR-6816-5p	MIMAT0027532	Homo sapiens	0.312964899214648	6.78898904265783	0.788633891409817	0.434319800016557	0.690212222571408	-6.43078910887259	Not Significant
hsa-miR-652-3p	MIMAT0003322	Homo sapiens	0.294099969210115	8.62931865447121	0.78707527198386	0.435222576927748	0.690212222571408	-6.43200981455314	Not Significant
hsa-miR-6848-5p	MIMAT0027596	Homo sapiens	0.219875202373103	5.01580745993621	0.786672966684574	0.435455779905567	0.690212222571408	-6.43232451708147	Not Significant
hsa-miR-155-5p	MIMAT0000646	Homo sapiens	0.190824955248203	5.31705169829932	0.77572192887589	0.441832267597212	0.695587286149665	-6.44083076518653	Not Significant
hsa-miR-6085	MIMAT0023710	Homo sapiens	0.269252966528336	6.37101890816106	0.767094313368819	0.446894539867907	0.695754550061742	-6.44745047292666	Not Significant
hsa-miR-3185	MIMAT0015065	Homo sapiens	0.235543452161783	5.4868908295066	0.760416387715459	0.45083611491576	0.695754550061742	-6.45252469365723	Not Significant
hsa-miR-4306	MIMAT0016858	Homo sapiens	0.238536785484875	6.26573091049068	0.759797642103432	0.451202348899176	0.695754550061742	-6.45299265757232	Not Significant
hsa-miR-4429	MIMAT0018944	Homo sapiens	-0.230345336606422	7.7765373145141	-0.755277972645726	0.453882796606802	0.695754550061742	-6.45639966299055	Not Significant
hsa-miR-6088	MIMAT0023713	Homo sapiens	-0.205978477275456	8.27271266327685	-0.73957418007185	0.463267885581755	0.703469840344968	-6.46808324922198	Not Significant
hsa-miR-25-3p	MIMAT0000081	Homo sapiens	0.232850068991004	9.61832093985277	0.73488757000836	0.466090245957124	0.703469840344968	-6.47152363832915	Not Significant
hsa-miR-4741	MIMAT0019871	Homo sapiens	0.174565354858297	5.09621994287895	0.731769422594262	0.467973498941932	0.703469840344968	-6.47380080101595	Not Significant
hsa-miR-149-3p	MIMAT0004609	Homo sapiens	-0.20569240503986	7.65589085137183	-0.714304212626855	0.478601963740966	0.714801391912277	-6.48638056280748	Not Significant
hsa-miR-127-3p	MIMAT0000446	Homo sapiens	0.299991425748223	6.38045098722447	0.709340522743941	0.481647289829303	0.714801391912277	-6.48990155838414	Not Significant
hsa-miR-125b-5p	MIMAT0000423	Homo sapiens	0.234863739502892	5.59224132495527	0.697839507237062	0.488745052182543	0.720744285813497	-6.49796747515572	Not Significant
hsa-miR-5787	MIMAT0023252	Homo sapiens	-0.190664520956891	8.3668075791348	-0.688446789126285	0.494584608945157	0.724768640781268	-6.50445902859812	Not Significant
hsa-miR-4463	MIMAT0018987	Homo sapiens	0.188679080328055	5.87347758256795	0.667306940510359	0.507867212126124	0.739581627658668	-6.51875395899964	Not Significant
hsa-miR-6858-5p	MIMAT0027616	Homo sapiens	0.187771902199796	5.92661144008159	0.656451354000423	0.514762403500153	0.744966708171028	-6.5259246775388	Not Significant
hsa-miR-18a-3p	MIMAT0002891	Homo sapiens	0.229262468667066	6.0307978574888	0.640834957471104	0.524768965350169	0.751249022001696	-6.536037664504	Not Significant
hsa-miR-484	MIMAT0002174	Homo sapiens	0.288470795998411	7.41623648864359	0.638943271956944	0.525988054047397	0.751249022001696	-6.5372464594203	Not Significant
hsa-miR-6821-5p	MIMAT0027542	Homo sapiens	0.177383535694512	6.01769447474115	0.625404026342493	0.534756792757265	0.751249022001696	-6.54579557782085	Not Significant
hsa-miR-331-3p	MIMAT0000760	Homo sapiens	0.202110195454447	5.56319712943418	0.625211551144347	0.5348819967804	0.751249022001696	-6.54591581544788	Not Significant
hsa-miR-503-5p	MIMAT0002874	Homo sapiens	0.17309720894541	5.57726580592356	0.624684951094835	0.535224625117088	0.751249022001696	-6.54624459208321	Not Significant
hsa-miR-3940-5p	MIMAT0019229	Homo sapiens	0.201118595811775	6.98805263559358	0.577972911074616	0.566064984626248	0.78977928992764	-6.57432370073247	Not Significant
hsa-miR-6803-5p	MIMAT0027506	Homo sapiens	-0.185421901324126	8.49997586345299	-0.572027306766712	0.57005275306978	0.790608877769397	-6.57774350886809	Not Significant
hsa-miR-6786-5p	MIMAT0027472	Homo sapiens	0.157966259531919	7.35443176564861	0.559456740773104	0.578529194131	0.797477367029632	-6.58485908194393	Not Significant
hsa-miR-6727-5p	MIMAT0027355	Homo sapiens	-0.159738031920211	8.43404148811962	-0.547595021921317	0.586583332029684	0.797477367029632	-6.59143037028803	Not Significant
hsa-miR-6779-5p	MIMAT0027458	Homo sapiens	0.197002710401846	6.35160730631778	0.546212109652586	0.587525815512677	0.797477367029632	-6.59218744558666	Not Significant
hsa-miR-185-3p	MIMAT0004611	Homo sapiens	0.160655506484427	5.14376752057378	0.5444969467965	0.588695738751488	0.797477367029632	-6.5931237861957	Not Significant
hsa-miR-6765-5p	MIMAT0027430	Homo sapiens	0.159875977664026	5.87767152759985	0.535764532657351	0.594669326108	0.80091302302407	-6.5978458935303	Not Significant
hsa-miR-4488	MIMAT0019022	Homo sapiens	-0.168583304605694	8.28290402228138	-0.515732037476083	0.608479889062902	0.81480352960722	-6.60839361715479	Not Significant
hsa-miR-6724-5p	MIMAT0025856	Homo sapiens	0.18103235843078	7.41419662585765	0.508940065640205	0.613195601210632	0.816426143326156	-6.61187962396327	Not Significant
hsa-miR-762	MIMAT0010313	Homo sapiens	-0.173557478838896	8.38676952739922	-0.501121777971649	0.6186444181145	0.819000848981129	-6.6158358112546	Not Significant
hsa-miR-6805-5p	MIMAT0027510	Homo sapiens	0.175838497153203	6.75121477698446	0.489596264104286	0.62671648121541	0.821170234492887	-6.62155742262403	Not Significant
hsa-miR-4732-3p	MIMAT0019856	Homo sapiens	0.130789100511285	5.27260895774381	0.48872046626266	0.627331767123322	0.821170234492887	-6.62198680975055	Not Significant
hsa-miR-423-3p	MIMAT0001340	Homo sapiens	0.204936827534783	7.86886841477148	0.463946797093774	0.644845860086491	0.83938036536398	-6.6338175578842	Not Significant
hsa-miR-550a-3-5p	MIMAT0020925	Homo sapiens	0.12705020880177	5.99237209303691	0.456501891657182	0.650149756992081	0.841582740995305	-6.63725379062912	Not Significant
hsa-miR-550b-2-5p	MIMAT0022737	Homo sapiens	0.117535720706531	5.49511231086154	0.438046714310146	0.663376265075564	0.853959501450865	-6.64553427685369	Not Significant
hsa-miR-6729-5p	MIMAT0027359	Homo sapiens	-0.120485837318057	8.75307971840516	-0.422269647821586	0.674770152752039	0.863854096655083	-6.65234447301826	Not Significant
hsa-miR-106b-3p	MIMAT0004672	Homo sapiens	0.184323106855902	8.30535702738088	0.404509246932612	0.687688975608385	0.870134898538409	-6.65971418129855	Not Significant
hsa-miR-4485	MIMAT0019019	Homo sapiens	0.128007265041778	6.00018967288787	0.402954757763286	0.688824265306782	0.870134898538409	-6.66034425889808	Not Significant
hsa-miR-3656	MIMAT0018076	Homo sapiens	-0.11176824861937	7.81198535314324	-0.392733968585774	0.696306736618859	0.870134898538409	-6.66442702965523	Not Significant
hsa-miR-8069	MIMAT0030996	Homo sapiens	-0.116833715247914	8.83149919783289	-0.392494917441617	0.696482111323162	0.870134898538409	-6.6645212736363	Not Significant
hsa-miR-423-5p	MIMAT0004748	Homo sapiens	0.136748203909128	7.44374964246297	0.3853600631983	0.701724117097893	0.870134898538409	-6.66730789065572	Not Significant
hsa-miR-15b-5p	MIMAT0000417	Homo sapiens	0.149220409522314	10.00429477311	0.384872196489767	0.70208309409966	0.870134898538409	-6.66749657867713	Not Significant
hsa-miR-1307-3p	MIMAT0005951	Homo sapiens	0.135432799975986	6.3168948180061	0.354343730104226	0.724679738450701	0.889594432045166	-6.67883116816208	Not Significant
hsa-miR-4467	MIMAT0018994	Homo sapiens	0.113247441161599	6.56497333318354	0.349161307245264	0.728541051630442	0.889594432045166	-6.6806628625471	Not Significant
hsa-miR-486-5p	MIMAT0002177	Homo sapiens	0.0549254934946908	11.9526531120236	0.348226451303879	0.72923835416578	0.889594432045166	-6.68099042356793	Not Significant
hsa-miR-6791-5p	MIMAT0027482	Homo sapiens	0.115700853005859	7.78162174881158	0.339492218982144	0.735764260239024	0.892880586644232	-6.68400856877155	Not Significant
hsa-miR-638	MIMAT0003308	Homo sapiens	-0.10298435150956	8.35115721837608	-0.333852660742345	0.739988455921736	0.893353939014324	-6.68591681062894	Not Significant
hsa-miR-4281	MIMAT0016907	Homo sapiens	0.081035784980921	5.66090399070146	0.322720397424351	0.748350545903039	0.898792150491794	-6.68959022259357	Not Significant
hsa-miR-550a-5p	MIMAT0004800	Homo sapiens	0.09564620439298	5.86061936642536	0.315056255989697	0.75412541309791	0.901083185906734	-6.69204715223115	Not Significant
hsa-miR-342-5p	MIMAT0004694	Homo sapiens	0.0719600275184411	5.01628388572282	0.287565976687748	0.774953962769009	0.917412538708155	-6.70037602115516	Not Significant
hsa-miR-1237-5p	MIMAT0022946	Homo sapiens	0.0857084722877338	8.01076494153148	0.277802277464765	0.782392947692876	0.917412538708155	-6.70315197131776	Not Significant
hsa-miR-6800-5p	MIMAT0027500	Homo sapiens	0.0818019733970084	6.77824020262759	0.274308979899905	0.785059538526905	0.917412538708155	-6.7041219521713	Not Significant
hsa-miR-4505	MIMAT0019041	Homo sapiens	0.114004804261649	7.2256358978546	0.274186333085328	0.785153207898293	0.917412538708155	-6.7041557850993	Not Significant
hsa-miR-1207-5p	MIMAT0005871	Homo sapiens	-0.0822928192624298	5.91927579694093	-0.271142937302968	0.787478573998416	0.917412538708155	-6.70499049541002	Not Significant
hsa-miR-487b-3p	MIMAT0003180	Homo sapiens	0.097837799533625	5.82994435534714	0.252453459021954	0.801800798556922	0.926750675456569	-6.70991277572266	Not Significant
hsa-miR-625-5p	MIMAT0003294	Homo sapiens	0.0882593051725581	5.9172977225139	0.244379547001962	0.80800969545257	0.926750675456569	-6.71193082629174	Not Significant
hsa-miR-4632-5p	MIMAT0022977	Homo sapiens	-0.0559717141974729	5.0946615102628	-0.241742867132266	0.810040050012524	0.926750675456569	-6.71257568654742	Not Significant
hsa-miR-185-5p	MIMAT0000455	Homo sapiens	0.0528464364406564	10.853971621534	0.239270142482189	0.811945352458443	0.926750675456569	-6.71317410751249	Not Significant
hsa-miR-134-5p	MIMAT0000447	Homo sapiens	0.0604118549952947	5.00349023999519	0.234814433459736	0.815381495573377	0.926750675456569	-6.71423693418263	Not Significant
hsa-miR-320e	MIMAT0015072	Homo sapiens	0.0727495844106771	6.65645401995457	0.228175670561067	0.820507948513886	0.928050252445318	-6.71578351681904	Not Significant
hsa-miR-197-3p	MIMAT0000227	Homo sapiens	-0.0893279431999609	6.8229312107663	-0.214673742324908	0.830958368651309	0.935329951187223	-6.71879242438475	Not Significant
hsa-miR-4507	MIMAT0019044	Homo sapiens	0.0635475043184055	6.67525745139717	0.176571369583976	0.860610233682248	0.958568027614134	-6.72629579659039	Not Significant
hsa-miR-4492	MIMAT0019027	Homo sapiens	-0.066809085939293	8.10204274888208	-0.176147174937784	0.860941577666359	0.958568027614134	-6.7263711182853	Not Significant
hsa-miR-502-3p	MIMAT0004775	Homo sapiens	0.0374413121788221	6.61857029248468	0.170257568177244	0.865544611839379	0.958568027614134	-6.7273982049074	Not Significant
hsa-miR-500a-3p	MIMAT0002871	Homo sapiens	-0.0335845122452448	6.64292140150055	-0.16704236664324	0.868059458483186	0.958568027614134	-6.72794418417471	Not Significant
hsa-miR-4466	MIMAT0018993	Homo sapiens	-0.0536098110363393	8.50283543879695	-0.158383133984816	0.874839270834914	0.96123504694733	-6.72936291859616	Not Significant
hsa-miR-409-3p	MIMAT0001639	Homo sapiens	0.0519279984693095	5.93984835909382	0.153424984792756	0.878725600857431	0.96123504694733	-6.73014130945385	Not Significant
hsa-miR-1915-3p	MIMAT0007892	Homo sapiens	-0.0461428569917811	8.29567870707676	-0.147463503659663	0.883402358569879	0.96183527825599	-6.73104447264631	Not Significant
hsa-miR-584-5p	MIMAT0003249	Homo sapiens	-0.0446848247613051	6.5379476778482	-0.137346314629019	0.891348774896348	0.962226229615469	-6.7324953923465	Not Significant
hsa-miR-1908-5p	MIMAT0007881	Homo sapiens	0.0466061828776733	7.65409795444182	0.136491276079631	0.892020882390306	0.962226229615469	-6.73261329457846	Not Significant
hsa-miR-6775-5p	MIMAT0027450	Homo sapiens	0.0301784922671737	5.53007594530227	0.122903284741051	0.902712215587236	0.966306588531709	-6.73438820786468	Not Significant
hsa-miR-2110	MIMAT0010133	Homo sapiens	-0.0279236577596052	5.07470239209744	-0.121143779510535	0.904098009870869	0.966306588531709	-6.73460445174884	Not Significant
hsa-miR-1273g-3p	MIMAT0022742	Homo sapiens	-0.0307520439855937	8.64882257663491	-0.107905386335447	0.914534000452676	0.972997361212208	-6.73613152552506	Not Significant
hsa-miR-7847-3p	MIMAT0030422	Homo sapiens	-0.0263523019109067	5.04100642943559	-0.10190427368228	0.919269881654982	0.973590374661867	-6.73676564859434	Not Significant
hsa-miR-6756-5p	MIMAT0027412	Homo sapiens	-0.019557619115204	5.73104785395141	-0.0915648156050101	0.927436285165608	0.974706581852405	-6.73777313930328	Not Significant
hsa-miR-6869-5p	MIMAT0027638	Homo sapiens	0.0294008405060957	8.69034286254793	0.0899779090325411	0.92869039129285	0.974706581852405	-6.73791824107019	Not Significant
hsa-miR-3196	MIMAT0015080	Homo sapiens	-0.0209415645174749	8.3902269827097	-0.0724002295457792	0.942593255404014	0.984862011251727	-6.73935586877231	Not Significant
hsa-miR-1180-3p	MIMAT0005825	Homo sapiens	-0.0253029317682617	6.60949246350947	-0.0663153952019948	0.947410420273212	0.985476017516332	-6.73978102538717	Not Significant
hsa-miR-4516	MIMAT0019053	Homo sapiens	0.0119570003435906	8.17285929430238	0.0385186112646179	0.969438735718652	0.999868632054038	-6.74124890109562	Not Significant
hsa-miR-2861	MIMAT0013802	Homo sapiens	-0.00930545790977068	7.91664033240526	-0.0307045491371403	0.975636290875083	0.999868632054038	-6.74152138267612	Not Significant
hsa-miR-3620-5p	MIMAT0022967	Homo sapiens	-0.0108955549202874	7.59447727053316	-0.0279330926426947	0.977834796809866	0.999868632054038	-6.74160324739045	Not Significant
hsa-miR-150-5p	MIMAT0000451	Homo sapiens	0.008972315548841	7.50260530753659	0.0223211844046415	0.9822870547596	0.999868632054038	-6.74174531591806	Not Significant
hsa-miR-505-5p	MIMAT0004776	Homo sapiens	-0.00389207775563428	5.16252677987151	-0.0136610708638912	0.989158700889472	0.999868632054038	-6.74190229040014	Not Significant
hsa-miR-8072	MIMAT0030999	Homo sapiens	0.00395511967623834	7.7276922970672	0.0116227335487345	0.990776225548802	0.999868632054038	-6.7419282523487	Not Significant
hsa-miR-1228-5p	MIMAT0005582	Homo sapiens	-0.00249003039248356	6.91665430761274	-0.00849854644700339	0.993255501026208	0.999868632054038	-6.74195991971807	Not Significant
hsa-miR-92b-3p	MIMAT0003218	Homo sapiens	-0.00179801802230514	6.83725825855085	-0.00519982802596434	0.995873352603212	0.999868632054038	-6.74198268296129	Not Significant
hsa-miR-4687-3p	MIMAT0019775	Homo sapiens	-4.9993260808789e-05	6.91462337858262	-0.000165530882658445	0.999868632054038	0.999868632054038	-6.74199628981839	Not Significant
