# Supplementary material for: Integration of miRNA profiles and clinical data for early risk assessment of bronchopulmonary dysplasia in VLBW and ELBW newborn infants: a discovery study
Source: Front Pediatr. 2026 Jul 6;14:1853322. doi: 10.3389/fped.2026.1853322 (PMC13381776; doi:10.3389/fped.2026.1853322)
Supplement: Supplementary file 1 [file Datasheet1.zip › Supplementary files Revised/Table S4 revised.csv]

target_symbol	n_targets	n_mirnas	entrez
AARSD1	1	1	80755
AATF	1	1	26574
ABCA1	1	1	19
ABCB10	1	1	23456
ABCB8	1	1	11194
ABCC1	1	1	4363
ABCF1	1	1	23
ABHD17C	3	3	58489
ABL1	1	1	25
ABL2	1	1	27
ABT1	2	2	29777
ACACA	1	1	31
ACER2	4	4	340485
ACOT9	2	2	23597
ACP3	1	1	55
ACSL1	1	1	2180
ACTA1	2	2	58
ACTB	2	2	60
ACTG1	1	1	71
ACTN4	3	3	81
ACVR1	1	1	90
ACVR1B	2	2	91
ADAMTS5	1	1	11096
ADAR	1	1	103
ADCK2	1	1	90956
ADCY1	1	1	107
ADCY6	1	1	112
ADD1	1	1	118
ADGRG1	1	1	9289
ADGRL1	1	1	22859
ADGRL2	1	1	23266
ADH5	2	2	128
ADIPOR2	2	2	79602
ADNP	1	1	23394
ADORA2B	1	1	136
ADRM1	1	1	11047
AFF4	2	2	27125
AFG1L	1	1	246269
AGFG2	1	1	3268
AGL	1	1	178
AGO1	2	2	26523
AGO2	1	1	27161
AGO3	1	1	192669
AGPAT3	1	1	56894
AHCTF1	1	1	25909
AHCYL1	1	1	10768
AHCYL2	2	2	23382
AHR	2	2	196
AIDA	2	2	64853
AK4	2	2	205
AKAP8	2	2	10270
AKIRIN1	1	1	79647
AKR1A1	1	1	10327
AKT2	1	1	208
ALDH7A1	1	1	501
ALDH9A1	1	1	223
ALDOA	1	1	226
ALG3	1	1	10195
ALG9	1	1	79796
AMD1	2	2	262
AMMECR1L	1	1	83607
AMOTL2	1	1	51421
AMPH	1	1	273
ANAPC1	1	1	64682
ANKRD17	2	2	26057
ANKRD36	1	1	375248
ANKRD40	1	1	91369
ANKRD46	2	2	157567
ANKRD52	1	1	283373
ANKZF1	1	1	55139
ANO6	1	1	196527
ANP32E	1	1	81611
ANTXR1	1	1	84168
ANXA8L1	1	1	728113
AP1G1	1	1	164
AP1S1	2	2	1174
AP3B2	1	1	8120
AP3D1	1	1	8943
AP3M1	1	1	26985
APAF1	1	1	317
APBB2	1	1	323
APC	1	1	324
APEX1	1	1	328
APLN	1	1	8862
APPBP2	1	1	10513
APPL1	1	1	26060
APRT	1	1	353
AQP6	2	2	363
AR	1	1	367
ARCN1	1	1	372
AREL1	2	2	9870
ARFIP2	1	1	23647
ARHGAP17	1	1	55114
ARHGAP26	1	1	23092
ARHGEF5	1	1	7984
ARID3A	2	2	1820
ARID3B	2	2	10620
ARIH1	2	2	25820
ARL15	1	1	54622
ARL4C	1	1	10123
ARL5B	1	1	221079
ARL6IP1	3	3	23204
ARL8B	2	2	55207
ARMC8	1	1	25852
ARPP19	1	1	10776
ARRDC3	1	1	57561
ASCC3	1	1	10973
ASIC1	1	1	41
ASPA	1	1	443
ASPSCR1	1	1	79058
ATAD3B	1	1	83858
ATE1	1	1	11101
ATF1	1	1	466
ATF3	1	1	467
ATG12	2	2	9140
ATG4B	1	1	23192
ATG9A	2	2	79065
ATN1	1	1	1822
ATOX1	1	1	475
ATP13A3	1	1	79572
ATP1A1	1	1	476
ATP2A2	2	2	488
ATP5MC3	1	1	518
ATP5PO	1	1	539
ATP6V0A1	1	1	535
ATP6V1F	2	2	9296
ATP6V1G1	2	2	9550
ATP7B	1	1	540
ATP8A2	1	1	51761
ATPAF1	1	1	64756
ATXN1L	2	2	342371
ATXN2	2	2	6311
ATXN2L	1	1	11273
ATXN7L3	2	2	56970
ATXN7L3B	2	2	552889
AUP1	1	1	550
AURKA	1	1	6790
AURKB	1	1	9212
BACH1	2	2	571
BAG1	1	1	573
BAG2	1	1	9532
BAG5	1	1	9529
BAG6	1	1	7917
BAHD1	1	1	22893
BARD1	1	1	580
BAZ1A	1	1	11177
BAZ1B	2	2	9031
BAZ2A	1	1	11176
BBS7	1	1	55212
BCAS4	1	1	55653
BCAT1	1	1	586
BCCIP	1	1	56647
BCL2	2	2	596
BCL2L1	1	1	598
BCL7A	1	1	605
BCOR	2	2	54880
BCORL1	1	1	63035
BDNF	1	1	627
BDNF-AS	1	1	497258
BEND4	2	2	389206
BEX3	1	1	27018
BFSP1	1	1	631
BGLAP	1	1	632
BIRC5	1	1	332
BIRC6	1	1	57448
BMAL1	1	1	406
BMI1	1	1	648
BMP7	1	1	655
BMPR2	1	1	659
BNIP3	1	1	664
BNIP3L	1	1	665
BPTF	1	1	2186
BRAT1	1	1	221927
BRD2	2	2	6046
BRI3BP	2	2	140707
BRIP1	1	1	83990
BRPF1	1	1	7862
BRPF3	1	1	27154
BRWD1	1	1	54014
BSDC1	1	1	55108
BTBD9	1	1	114781
BTG2	2	2	7832
BUB3	1	1	9184
BZW1	2	2	9689
BZW2	1	1	28969
C11orf52	1	1	91894
C12orf4	2	2	57102
C19orf47	2	2	126526
C19orf53	2	2	28974
C1GALT1	1	1	56913
C1RL	2	2	51279
C1orf174	1	1	339448
C1orf21	2	2	81563
C1orf210	2	2	149466
C2CD2L	1	1	9854
C5orf15	1	1	56951
C5orf24	2	2	134553
C6orf120	1	1	387263
C6orf62	1	1	81688
C9orf40	1	1	55071
CA12	1	1	771
CAB39	1	1	51719
CAB39L	1	1	81617
CACHD1	1	1	57685
CACNG8	2	2	59283
CADM1	1	1	23705
CALCOCO2	1	1	10241
CALU	2	2	813
CAPG	1	1	822
CAPN15	1	1	6650
CARHSP1	1	1	23589
CARM1	1	1	10498
CASC3	1	1	22794
CASP2	1	1	835
CASP3	1	1	836
CASTOR2	3	3	729438
CBFB	1	1	865
CBL	1	1	867
CBX5	2	2	23468
CBX6	3	3	23466
CCDC115	1	1	84317
CCDC134	1	1	79879
CCDC186	1	1	55088
CCDC71	1	1	64925
CCL22	1	1	6367
CCNA1	1	1	8900
CCNA2	1	1	890
CCNB1	1	1	891
CCNB2	2	2	9133
CCNC	1	1	892
CCND1	3	3	595
CCND2	2	2	894
CCND3	1	1	896
CCNF	2	2	899
CCNG1	3	3	900
CCNJ	1	1	54619
CCNK	2	2	8812
CCNL2	1	1	81669
CCNT2	3	3	905
CCNY	1	1	219771
CCNYL1	1	1	151195
CD151	1	1	977
CD2AP	1	1	23607
CD2BP2	1	1	10421
CD59	3	3	966
CD81	1	1	975
CD99	1	1	4267
CDC25A	2	2	993
CDC25B	1	1	994
CDC27	1	1	996
CDC34	1	1	997
CDC42BPA	1	1	8476
CDCA7	1	1	83879
CDCA8	1	1	55143
CDH6	1	1	1004
CDIPT	1	1	10423
CDK6	2	2	1021
CDKAL1	2	2	54901
CDKN1A	3	3	1026
CDKN1B	2	2	1027
CDV3	2	2	55573
CEBPB	1	1	1051
CELF1	3	3	10658
CELF2	1	1	10659
CEMIP2	1	1	23670
CENPB	1	1	1059
CENPS	1	1	378708
CENPV	1	1	201161
CEP120	2	2	153241
CEP126	1	1	57562
CEP135	2	2	9662
CEP162	1	1	22832
CEP170B	1	1	283638
CEP55	1	1	55165
CFDP1	1	1	10428
CHAF1A	1	1	10036
CHD1	2	2	1105
CHD3	1	1	1107
CHD4	1	1	1108
CHD7	1	1	55636
CHEK2	2	2	11200
CHL1	1	1	10752
CHMP2A	1	1	27243
CHMP3	1	1	51652
CHPF2	1	1	54480
CHRAC1	1	1	54108
CHST6	1	1	4166
CHTOP	2	2	26097
CIAO1	1	1	9391
CIAO2A	1	1	84191
CILK1	1	1	22858
CISD2	1	1	493856
CITED2	1	1	10370
CIZ1	1	1	25792
CKAP2	1	1	26586
CKB	1	1	1152
CKS2	1	1	1164
CLCA2	1	1	9635
CLDN12	2	2	9069
CLINT1	1	1	9685
CLOCK	1	1	9575
CLPX	1	1	10845
CLUH	1	1	23277
CMC1	1	1	152100
CNDP2	1	1	55748
CNN3	1	1	1266
CNNM2	1	1	54805
CNNM3	1	1	26505
CNOT1	1	1	23019
CNOT2	1	1	4848
CNOT3	1	1	4849
COASY	1	1	80347
COIL	2	2	8161
COL3A1	1	1	1281
COL8A1	2	2	1295
COLEC12	2	2	81035
COMMD9	1	1	29099
COPG1	1	1	22820
COPS2	1	1	9318
COPS3	1	1	8533
COPS6	1	1	10980
COPS8	1	1	10920
COPZ1	1	1	22818
CORO1C	1	1	23603
COX6B1	2	2	1340
COX7B	1	1	1349
CPA4	2	2	51200
CPE	1	1	1363
CPEB1	1	1	64506
CPEB3	1	1	22849
CPEB4	2	2	80315
CPED1	1	1	79974
CPPED1	1	1	55313
CPSF1	1	1	29894
CPTP	1	1	80772
CRAMP1	1	1	57585
CREB1	2	2	1385
CREB5	1	1	9586
CREM	1	1	1390
CRISP2	1	1	7180
CRK	1	1	1398
CRKL	1	1	1399
CRX	2	2	1406
CRY2	2	2	1408
CS	1	1	1431
CSNK1D	1	1	1453
CSNK2A1	2	2	1457
CSRP2	1	1	1466
CSTF2T	1	1	23283
CTBP2	1	1	1488
CTCF	1	1	10664
CTHRC1	1	1	115908
CTNNA3	1	1	29119
CTNND1	1	1	1500
CTPS1	2	2	1503
CTR9	1	1	9646
CUL1	2	2	8454
CUL2	1	1	8453
CUL3	1	1	8452
CUL5	1	1	8065
CUX1	1	1	1523
CXCL8	2	2	3576
CYLD	1	1	1540
CYP1A2	1	1	1544
CYP1B1	1	1	1545
CYP2J2	1	1	1573
CYRIB	2	2	51571
CYSTM1	1	1	84418
DAB2IP	1	1	153090
DAZAP2	1	1	9802
DBNDD2	1	1	55861
DBNL	1	1	28988
DCAF7	3	3	10238
DCD	1	1	117159
DCTD	1	1	1635
DCTN5	1	1	84516
DCTPP1	1	1	79077
DCUN1D4	1	1	23142
DDAH1	1	1	23576
DDI2	1	1	84301
DDX10	1	1	1662
DDX17	1	1	10521
DDX18	2	2	8886
DDX20	1	1	11218
DDX21	1	1	9188
DDX28	1	1	55794
DDX41	1	1	51428
DDX49	1	1	54555
DEDD	1	1	9191
DELE1	2	2	9812
DENND4B	1	1	9909
DENR	1	1	8562
DERL1	1	1	79139
DFFA	1	1	1676
DHTKD1	1	1	55526
DHX16	1	1	8449
DHX33	1	1	56919
DHX57	1	1	90957
DHX9	2	2	1660
DIABLO	2	2	56616
DIAPH1	1	1	1729
DICER1	2	2	23405
DIPK1A	1	1	388650
DISC1	2	2	27185
DKK2	1	1	27123
DLAT	1	1	1737
DLC1	1	1	10395
DLL4	1	1	54567
DLX4	1	1	1748
DMD	1	1	1756
DNA2	2	2	1763
DNAAF5	1	1	54919
DNAH9	2	2	1770
DNAJC1	1	1	64215
DNAJC11	1	1	55735
DNAJC16	1	1	23341
DNAJC27	1	1	51277
DNAJC28	2	2	54943
DNAJC6	1	1	9829
DNAJC8	1	1	22826
DNAL1	2	2	83544
DNM3	1	1	26052
DNMBP	1	1	23268
DNMT1	1	1	1786
DOCK5	1	1	80005
DOT1L	1	1	84444
DPF2	1	1	5977
DPY19L3	1	1	147991
DPYD	1	1	1806
DPYSL5	1	1	56896
DRAXIN	1	1	374946
DRG2	1	1	1819
DSG2	1	1	1829
DSP	1	1	1832
DTX3L	2	2	151636
DUSP1	2	2	1843
DUSP12	1	1	11266
DUSP23	1	1	54935
DUSP5	1	1	1847
DUSP7	1	1	1849
DVL3	2	2	1857
DYNC1H1	1	1	1778
DYNC2LI1	1	1	51626
DYNLL2	1	1	140735
DYRK3	3	3	8444
DZIP1	1	1	22873
E2F2	1	1	1870
E2F3	1	1	1871
E2F5	2	2	1875
E2F6	2	2	1876
E2F7	2	2	144455
EAF1	1	1	85403
ECHDC1	3	3	55862
ECT2	1	1	1894
EDEM3	2	2	80267
EDN1	2	2	1906
EEF1A1	1	1	1915
EEF1E1	1	1	9521
EEF2	1	1	1938
EFCAB14	1	1	9813
EFHD2	3	3	79180
EGFR	1	1	1956
EHD4	1	1	30844
EIF2AK1	1	1	27102
EIF2B3	1	1	8891
EIF2S2	1	1	8894
EIF3A	1	1	8661
EIF3C	2	2	8663
EIF3D	1	1	8664
EIF3J	1	1	8669
EIF4A1	1	1	1973
EIF4A2	1	1	1974
EIF4A3	2	2	9775
EIF4EBP2	1	1	1979
EIF4G2	2	2	1982
EIF5	1	1	1983
EIF5A2	1	1	56648
ELK4	1	1	2005
ELL2	1	1	22936
ELMO1	1	1	9844
ELMOD2	1	1	255520
ELOVL1	1	1	64834
EMC6	1	1	83460
EMILIN2	2	2	84034
EN2	2	2	2020
ENDOU	1	1	8909
ENG	1	1	2022
ENTPD4	1	1	9583
ENTPD6	1	1	955
EP300	2	2	2033
EPB41L3	1	1	23136
EPHA4	2	2	2043
ERAP2	1	1	64167
ERC1	2	2	23085
ERCC1	1	1	2067
ERGIC2	1	1	51290
ERGIC3	1	1	51614
ERO1A	3	3	30001
ESPL1	2	2	9700
ETFA	1	1	2108
ETNK2	1	1	55224
ETV3	1	1	2117
EVI5	1	1	7813
EWSR1	1	1	2130
EXOSC2	1	1	23404
EYA3	1	1	2140
EZH2	3	3	2146
F2	1	1	2147
FADD	1	1	8772
FADS2	1	1	9415
FAM131A	1	1	131408
FAM136A	2	2	84908
FAM193A	1	1	8603
FAM217B	1	1	63939
FAM222B	2	2	55731
FAM43A	2	2	131583
FAM83G	2	2	644815
FANCD2	1	1	2177
FANCI	1	1	55215
FARP1	1	1	10160
FARSA	1	1	2193
FASN	1	1	2194
FBXL20	2	2	84961
FBXO46	1	1	23403
FBXW2	2	2	26190
FBXW7	2	2	55294
FCHSD2	1	1	9873
FEM1B	1	1	10116
FEN1	1	1	2237
FGF9	1	1	2254
FGFRL1	1	1	53834
FHL2	1	1	2274
FIGN	2	2	55137
FIZ1	1	1	84922
FKBP10	1	1	60681
FLAD1	1	1	80308
FLII	1	1	2314
FLNA	1	1	2316
FLNB	1	1	2317
FLOT1	1	1	10211
FMNL3	3	3	91010
FMO4	2	2	2329
FNDC3A	3	3	22862
FNDC9	2	2	408263
FOXF2	1	1	2295
FOXJ3	1	1	22887
FOXK1	1	1	221937
FOXN2	1	1	3344
FOXO1	2	2	2308
FOXO3	2	2	2309
FOXP4	1	1	116113
FOXRED1	1	1	55572
FOXRED2	1	1	80020
FPR1	2	2	2357
FRYL	1	1	285527
FSTL1	2	2	11167
FTO	1	1	79068
FUT10	2	2	84750
FXN	2	2	2395
FXR2	1	1	9513
FZD8	1	1	8325
FZD9	3	3	8326
GABPB1	2	2	2553
GABPB2	1	1	126626
GABRB1	1	1	2560
GALNT11	1	1	63917
GALNT2	1	1	2590
GAPDH	1	1	2597
GAPVD1	1	1	26130
GARS1	1	1	2617
GATA2	1	1	2624
GATA3	1	1	2625
GATA6	1	1	2627
GATAD2B	1	1	57459
GATC	1	1	283459
GATM	2	2	2628
GBF1	1	1	8729
GCA	1	1	25801
GCN1	1	1	10985
GCSAM	1	1	257144
GDE1	1	1	51573
GDF11	1	1	10220
GDPD5	1	1	81544
GEMIN5	1	1	25929
GEMIN7	1	1	79760
GET3	1	1	439
GFM2	1	1	84340
GFPT2	1	1	9945
GGA3	2	2	23163
GGCT	1	1	79017
GGPS1	1	1	9453
GID4	1	1	79018
GIPC1	1	1	10755
GK5	1	1	256356
GLB1	1	1	2720
GLCCI1	1	1	113263
GLO1	2	2	2739
GNAS	1	1	2778
GNB1	1	1	2782
GNB5	1	1	10681
GNG12	1	1	55970
GNG5	2	2	2787
GNL1	1	1	2794
GNPNAT1	1	1	64841
GOLGA4	2	2	2803
GORASP2	1	1	26003
GPAM	1	1	57678
GPAT4	2	2	137964
GPATCH1	1	1	55094
GPATCH11	1	1	253635
GPATCH4	1	1	54865
GPHN	1	1	10243
GPI	1	1	2821
GPM6B	1	1	2824
GPR156	1	1	165829
GPRASP3	1	1	80823
GPS1	1	1	2873
GPT2	1	1	84706
GPX4	1	1	2879
GPX7	1	1	2882
GRB2	1	1	2885
GREM1	1	1	26585
GRPEL2	2	2	134266
GRWD1	1	1	83743
GSE1	1	1	23199
GSK3A	2	2	2931
GSK3B	2	2	2932
GSPT1	1	1	2935
GSR	1	1	2936
GTF2I	1	1	2969
GTF2IRD2	1	1	84163
GTF3C1	2	2	2975
GTF3C4	1	1	9329
GTPBP3	1	1	84705
GYG1	1	1	2992
GYS1	2	2	2997
GYS2	1	1	2998
GZF1	1	1	64412
H1-2	1	1	3006
H2AC18	1	1	8337
H2AC19	1	1	723790
H2BC12	2	2	85236
H2BC5	2	2	3017
H3-3B	1	1	3021
H3-5	1	1	440093
H3C2	1	1	8358
HADHA	1	1	3030
HAND1	2	2	9421
HARS1	1	1	3035
HAS2	1	1	3037
HASPIN	2	2	83903
HAT1	1	1	8520
HAUS6	1	1	54801
HCFC1	1	1	3054
HELLS	1	1	3070
HERPUD1	2	2	9709
HES1	1	1	3280
HES5	1	1	388585
HGH1	1	1	51236
HGS	1	1	9146
HHAT	1	1	55733
HIF1A	2	2	3091
HINT1	1	1	3094
HIPK1	1	1	204851
HIPK2	1	1	28996
HK1	1	1	3098
HLA-DRA	1	1	3122
HMGA1	2	2	3159
HMGA2	2	2	8091
HMGB1	1	1	3146
HMGCR	1	1	3156
HMGCS1	1	1	3157
HMGN1	1	1	3150
HMGXB4	1	1	10042
HNRNPDL	1	1	9987
HNRNPF	2	2	3185
HNRNPL	1	1	3191
HNRNPUL1	1	1	11100
HOXA10	1	1	3206
HOXA9	1	1	3205
HOXB3	1	1	3213
HOXC11	1	1	3227
HOXC6	1	1	3223
HOXD1	1	1	3231
HOXD11	2	2	3237
HRAS	1	1	3265
HRK	1	1	8739
HS2ST1	1	1	9653
HSF1	1	1	3297
HSF2	1	1	3298
HSP90AA1	1	1	3320
HSPA1B	1	1	3304
HSPA4	1	1	3308
HSPA8	1	1	3312
HTT	1	1	3064
HUWE1	2	2	10075
HYCC1	1	1	84668
IARS2	1	1	55699
IBA57	1	1	200205
ICOSLG	2	2	23308
ID1	1	1	3397
ID4	1	1	3400
IDI1	1	1	3422
IER3	1	1	8870
IFIT5	1	1	24138
IFNB1	1	1	3456
IFNG	1	1	3458
IFNLR1	2	2	163702
IFRD1	1	1	3475
IGDCC4	2	2	57722
IGF1	1	1	3479
IGF1R	3	3	3480
IGF2BP1	2	2	10642
IGF2BP2	1	1	10644
IGF2BP3	2	2	10643
IGHMBP2	1	1	3508
IGSF3	1	1	3321
IGSF8	1	1	93185
IKZF3	2	2	22806
IL10	1	1	3586
IL17RC	1	1	84818
IL1B	1	1	3553
IL31RA	1	1	133396
IL6	1	1	3569
IL6R	2	2	3570
IMPA1	1	1	3612
IMPDH1	1	1	3614
IMPDH2	1	1	3615
INCENP	1	1	3619
INO80D	1	1	54891
INPPL1	1	1	3636
INTS1	1	1	26173
INTS11	1	1	54973
INTS14	2	2	81556
INTS5	1	1	80789
INTS7	2	2	25896
IP6K1	2	2	9807
IPCEF1	1	1	26034
IPO11	1	1	51194
IPO4	1	1	79711
IPO7	2	2	10527
IPO8	1	1	10526
IPO9	2	2	55705
IPP	1	1	3652
IRF2BP2	2	2	359948
IRS2	1	1	8660
IRS4	1	1	8471
ISOC2	1	1	79763
ITGA10	1	1	8515
ITGA3	2	2	3675
ITGB1	1	1	3688
ITGB3	1	1	3690
ITGB5	1	1	3693
ITSN2	1	1	50618
JAG1	1	1	182
JARID2	1	1	3720
JMY	1	1	133746
KCNC4	1	1	3749
KCTD12	2	2	115207
KCTD14	1	1	65987
KCTD21	2	2	283219
KDELR1	1	1	10945
KDM4A	1	1	9682
KDM5A	1	1	5927
KHSRP	2	2	8570
KIAA0930	2	2	23313
KIAA1143	2	2	57456
KIAA1328	2	2	57536
KIAA1549	1	1	57670
KIAA1586	1	1	57691
KIDINS220	1	1	57498
KIF1B	1	1	23095
KIF1C	1	1	10749
KIF27	2	2	55582
KIF2A	1	1	3796
KIFC1	1	1	3833
KLHDC3	1	1	116138
KLHDC8B	2	2	200942
KLHL11	1	1	55175
KLHL28	1	1	54813
KMT2A	1	1	4297
KMT2C	1	1	58508
KMT2D	3	3	8085
KMT5B	1	1	51111
KPNA5	2	2	3841
KPNA6	1	1	23633
KRAS	2	2	3845
KREMEN1	2	2	83999
KRT19	1	1	3880
KRTAP13-2	1	1	337959
KRTAP19-1	1	1	337882
KXD1	1	1	79036
KYAT3	1	1	56267
L3MBTL4	1	1	91133
LACTB2	1	1	51110
LAMP2	1	1	3920
LAMTOR1	1	1	55004
LARP1	1	1	23367
LBR	3	3	3930
LDHA	1	1	3939
LDLR	2	2	3949
LECT2	1	1	3950
LEFTY1	2	2	10637
LENG1	1	1	79165
LFNG	1	1	3955
LGR4	1	1	55366
LIFR	1	1	3977
LIMA1	1	1	51474
LIMD2	2	2	80774
LIN28A	1	1	79727
LIN28B	1	1	389421
LIN54	1	1	132660
LINC01089	1	1	338799
LITAF	1	1	9516
LLPH	1	1	84298
LMAN2	1	1	10960
LMNB2	1	1	84823
LONRF1	1	1	91694
LOX	1	1	4015
LPCAT1	1	1	79888
LPCAT3	1	1	10162
LPGAT1	1	1	9926
LPIN1	1	1	23175
LPL	1	1	4023
LRATD2	2	2	157638
LRIG1	1	1	26018
LRIG3	2	2	121227
LRRC20	2	2	55222
LRRC4	1	1	64101
LRRC40	1	1	55631
LRRC41	1	1	10489
LRRC47	1	1	57470
LRRC61	1	1	65999
LRRC8A	1	1	56262
LRTM1	1	1	57408
LSG1	1	1	55341
LSM14A	1	1	26065
LSM6	1	1	11157
LTA4H	2	2	4048
LYN	2	2	4067
LYSMD3	1	1	116068
LZIC	2	2	84328
MAB21L1	1	1	4081
MACC1	1	1	346389
MAF1	1	1	84232
MAGEA12	2	2	4111
MAGEA3	4	2	4102
MALT1	1	1	10892
MANEA	1	1	79694
MANSC1	1	1	54682
MAP1B	1	1	4131
MAP2K2	1	1	5605
MAP2K4	1	1	6416
MAP2K7	2	2	5609
MAP3K3	1	1	4215
MAP4	1	1	4134
MAP4K3	1	1	8491
MAP7	1	1	9053
MAP7D1	1	1	55700
MAPK1	1	1	5594
MAPK14	1	1	1432
MAPK6	2	2	5597
MARCHF6	1	1	10299
MARCKSL1	2	2	65108
MARS1	1	1	4141
MARS2	2	2	92935
MAT2B	1	1	27430
MBD2	2	2	8932
MBD4	1	1	8930
MBD6	1	1	114785
MBTD1	1	1	54799
MBTPS1	1	1	8720
MCAT	1	1	27349
MCF2L2	2	2	23101
MCM4	1	1	4173
MCM7	1	1	4176
MDM4	2	2	4194
MED13	2	2	9969
MED14	2	2	9282
MED25	1	1	81857
MED28	2	2	80306
MED30	1	1	90390
MEF2C	2	2	4208
MEF2D	2	2	4209
MEI4	1	1	101928601
MET	1	1	4233
METAP2	1	1	10988
METTL25	1	1	84190
METTL8	1	1	79828
MFSD3	1	1	113655
MFSD8	2	2	256471
MGME1	1	1	92667
MIB1	1	1	57534
MICB	1	1	4277
MIDN	2	2	90007
MIEF1	2	2	54471
MIEN1	1	1	84299
MIER2	1	1	54531
MIER3	1	1	166968
MIGA1	1	1	374986
MIGA2	1	1	84895
MIOS	1	1	54468
MIPEP	1	1	4285
MITF	1	1	4286
MKLN1	1	1	4289
MKNK2	1	1	2872
MKRN1	1	1	23608
MKRN2	1	1	23609
MLLT1	1	1	4298
MLLT10	2	2	8028
MMACHC	1	1	25974
MMP13	1	1	4322
MMS22L	2	2	253714
MOB1A	1	1	55233
MOB1B	1	1	92597
MORF4L1	1	1	10933
MOV10	1	1	4343
MPG	1	1	4350
MPL	1	1	4352
MPND	1	1	84954
MPRIP	1	1	23164
MRC1	1	1	4360
MRM1	1	1	79922
MRM3	1	1	55178
MRPL12	2	2	6182
MRPL37	1	1	51253
MRPL47	1	1	57129
MRPS11	1	1	64963
MRPS14	1	1	63931
MRPS24	1	1	64951
MRPS27	1	1	23107
MRPS33	1	1	51650
MSANTD2	1	1	79684
MSI1	1	1	4440
MSI2	2	2	124540
MSN	1	1	4478
MT-ATP6	2	2	4508
MT-CO1	2	2	4512
MT-CO2	2	2	4513
MT-CO3	2	2	4514
MT-ND1	2	2	4535
MT-ND2	2	2	4536
MT-ND4	2	2	4538
MT-ND4L	2	2	4539
MT-ND5	2	2	4540
MTFP1	1	1	51537
MTOR	1	1	2475
MTPN	1	1	136319
MTRR	1	1	4552
MTSS1	2	2	9788
MTSS2	1	1	92154
MTUS1	2	2	57509
MTX3	2	2	345778
MXD1	2	2	4084
MYC	2	2	4609
MYCBP	1	1	26292
MYCL	1	1	4610
MYO1C	2	2	4641
MYO1E	1	1	4643
MYO1F	1	1	4542
MYO9A	2	2	4649
MYT1	1	1	4661
NAA10	1	1	8260
NAA15	1	1	80155
NAA20	2	2	51126
NAA25	1	1	80018
NAA30	2	2	122830
NAA40	1	1	79829
NAA50	2	2	80218
NABP2	1	1	79035
NACA	1	1	4666
NAF1	1	1	92345
NAP1L1	2	2	4673
NARS2	1	1	79731
NAT8L	2	2	339983
NBPF15	1	1	284565
NCAPD2	1	1	9918
NCAPG2	1	1	54892
NCBP2	1	1	22916
NCKIPSD	2	2	51517
NCOA3	2	2	8202
NCOA5	1	1	57727
NCOR1	1	1	9611
NDRG1	2	2	10397
NDUFA10	1	1	4705
NDUFAF7	1	1	55471
NDUFC2-KCTD14	1	1	100532726
NECAP1	1	1	25977
NEDD4	1	1	4734
NEK9	1	1	91754
NEMP1	3	3	23306
NEURL1B	1	1	54492
NF1	1	1	4763
NFATC1	1	1	4772
NFATC3	1	1	4775
NFE2L2	1	1	4780
NFIC	1	1	4782
NFKBIA	1	1	4792
NFU1	1	1	27247
NHERF1	1	1	9368
NHLRC2	2	2	374354
NHLRC3	2	2	387921
NHSL1	1	1	57224
NIPBL	1	1	25836
NKAPD1	2	2	55216
NLE1	1	1	54475
NLK	1	1	51701
NLN	1	1	57486
NME2	1	1	4831
NME4	2	2	4833
NME6	1	1	10201
NOA1	2	2	84273
NOL6	1	1	65083
NOLC1	2	2	9221
NOM1	2	2	64434
NOMO3	1	1	408050
NOP14	1	1	8602
NOP53	1	1	29997
NOTCH2	2	2	4853
NPEPPS	1	1	9520
NPM1	1	1	4869
NPTN	1	1	27020
NPTX1	2	2	4884
NR1D2	1	1	9975
NR2E1	1	1	7101
NR2F2	1	1	7026
NR3C1	1	1	2908
NR6A1	2	2	2649
NRAS	3	3	4893
NRBP1	1	1	29959
NRDC	1	1	4898
NRM	1	1	11270
NRN1	1	1	51299
NSA2	1	1	10412
NSD1	3	3	64324
NSMCE4A	1	1	54780
NSUN2	1	1	54888
NT5DC2	1	1	64943
NTM	1	1	50863
NUBP2	1	1	10101
NUCB2	2	2	4925
NUCKS1	1	1	64710
NUDT19	1	1	390916
NUDT21	2	2	11051
NUFIP2	2	2	57532
NUMB	1	1	8650
NUP133	1	1	55746
NUP153	1	1	9972
NUP155	2	2	9631
NUP214	1	1	8021
NUP35	1	1	129401
NUP43	1	1	348995
NUP50	1	1	10762
NUP58	1	1	9818
NUP93	1	1	9688
NUS1	1	1	116150
NUSAP1	1	1	51203
NVL	1	1	4931
NXN	1	1	64359
NXT2	1	1	55916
OCLN	1	1	100506658
ODR4	1	1	54953
OGA	1	1	10724
OLFM4	1	1	10562
OLR1	1	1	4973
ONECUT2	2	2	9480
OPA3	2	2	80207
OPRL1	2	2	4987
ORC4	1	1	5000
OSBPL10	2	2	114884
OSTM1	1	1	28962
OTUB1	1	1	55611
OTUD4	1	1	54726
OTULINL	2	2	54491
OXA1L	1	1	5018
OXNAD1	1	1	92106
OXR1	1	1	55074
PA2G4	1	1	5036
PAAF1	1	1	80227
PABPC1	1	1	26986
PAFAH1B3	1	1	5050
PAFAH2	2	2	5051
PAIP2	1	1	51247
PAK1	1	1	5058
PAK2	1	1	5062
PAK4	1	1	10298
PALD1	1	1	27143
PAPOLA	1	1	10914
PAPSS1	1	1	9061
PARP16	2	2	54956
PARVB	1	1	29780
PAX3	2	2	5077
PAX6	1	1	5080
PBX2	2	2	5089
PBX3	1	1	5090
PCBP2	1	1	5094
PCCB	1	1	5096
PCDH8	1	1	5100
PCF11	1	1	51585
PCGF3	2	2	10336
PCOLCE2	1	1	26577
PCYT1A	1	1	5130
PCYT1B	1	1	9468
PCYT2	1	1	5833
PDCD10	1	1	11235
PDCD11	1	1	22984
PDCD4	1	1	27250
PDCL3	1	1	79031
PDE12	2	2	201626
PDGFB	2	2	5155
PDGFRA	1	1	5156
PDHX	2	2	8050
PDIA5	1	1	10954
PDK1	2	2	5163
PDK4	1	1	5166
PDLIM5	3	3	10611
PDP2	2	2	57546
PDPR	1	1	55066
PDS5A	1	1	23244
PDS5B	1	1	23047
PDZD8	2	2	118987
PDZK1IP1	1	1	10158
PEBP1	1	1	5037
PEG10	3	3	23089
PER1	1	1	5187
PEX11B	2	2	8799
PEX6	2	2	5190
PEX7	1	1	5191
PFAS	1	1	5198
PFKFB3	1	1	5209
PFKM	1	1	5213
PFN1	2	2	5216
PGM1	1	1	5236
PGM2L1	3	3	283209
PGM3	1	1	5238
PGRMC1	2	2	10857
PHACTR4	2	2	65979
PHB1	1	1	5245
PHC2	1	1	1912
PHKA1	1	1	5255
PHLPP2	1	1	23035
PIGG	1	1	54872
PIGO	1	1	84720
PIGU	1	1	128869
PIH1D1	1	1	55011
PIK3C2A	1	1	5286
PIK3CG	1	1	5294
PINK1	1	1	65018
PIP4P1	1	1	90809
PISD	1	1	23761
PITHD1	2	2	57095
PITPNM3	1	1	83394
PJA2	1	1	9867
PKD1	1	1	5310
PKNOX1	1	1	5316
PLA2G2D	1	1	26279
PLAG1	1	1	5324
PLAGL2	4	4	5326
PLCB3	1	1	5331
PLCG2	2	2	5336
PLD1	1	1	5337
PLD3	2	2	23646
PLEKHA3	2	2	65977
PLEKHA8	1	1	84725
PLEKHO1	2	2	51177
PLK1	1	1	5347
PLXDC2	1	1	84898
PLXNB2	1	1	23654
PLXND1	3	3	23129
PM20D2	2	2	135293
PMAIP1	3	3	5366
PMF1	1	1	11243
PMPCA	2	2	23203
PNISR	1	1	25957
PNKD	1	1	25953
PNRC2	1	1	55629
PODXL	1	1	5420
POLD2	1	1	5425
POLL	2	2	27343
POLR1A	1	1	25885
POLR1B	1	1	84172
POLR2A	1	1	5430
POLR2C	1	1	5432
POLR2D	2	2	5433
POLR2H	1	1	5437
POLR2L	1	1	5441
POLR3B	1	1	55703
POLR3D	2	2	661
POLR3G	1	1	10622
POM121	1	1	9883
POM121C	1	1	100101267
POP1	1	1	10940
POTEG	2	2	404785
POTEM	2	2	641455
PPAN-P2RY11	1	1	692312
PPARG	1	1	5468
PPARGC1A	1	1	10891
PPIC	1	1	5480
PPID	1	1	5481
PPIF	1	1	10105
PPM1G	1	1	5496
PPM1L	1	1	151742
PPP1R11	1	1	6992
PPP1R12A	1	1	4659
PPP1R12C	1	1	54776
PPP1R15B	2	2	84919
PPP1R16B	1	1	26051
PPP1R7	1	1	5510
PPP2R2A	2	2	5520
PPP2R5E	2	2	5529
PPRC1	1	1	23082
PRAF2	2	2	11230
PRDM1	1	1	639
PRDM4	1	1	11108
PREX1	1	1	57580
PRIM1	1	1	5557
PRIM2	2	2	5558
PRKAA2	3	3	5563
PRKAR2A	1	1	5576
PRKD1	1	1	5587
PRORP	2	2	9692
PROSER3	2	2	148137
PROX2	1	1	283571
PRPF19	1	1	27339
PRPF8	2	2	10594
PRPS1	1	1	5631
PRR14L	1	1	253143
PRR5-ARHGAP8	2	2	553158
PRRC2A	2	2	7916
PRRC2B	1	1	84726
PRSS22	2	2	64063
PRTG	1	1	283659
PRXL2A	1	1	84293
PSAP	1	1	5660
PSD3	1	1	23362
PSMB2	1	1	5690
PSMD9	1	1	5715
PSME3	1	1	10197
PSMG2	1	1	56984
PSMG4	1	1	389362
PSPC1	1	1	55269
PTCD1	1	1	26024
PTEN	2	2	5728
PTGES2	2	2	80142
PTGFRN	1	1	5738
PTGR3	1	1	284273
PTGS2	1	1	5743
PTK2	1	1	5747
PTP4A2	2	2	8073
PTPN23	1	1	25930
PTTG1	1	1	9232
PUM1	1	1	9698
PUS1	1	1	80324
PVR	1	1	5817
PXDN	1	1	7837
PYCR3	1	1	65263
QARS1	1	1	5859
QDPR	2	2	5860
QKI	2	2	9444
QRSL1	1	1	55278
QSER1	1	1	79832
R3HDM2	1	1	22864
RAB10	2	2	10890
RAB11FIP4	2	2	84440
RAB14	1	1	51552
RAB19	2	2	401409
RAB34	1	1	83871
RAB38	1	1	23682
RAB3GAP2	1	1	25782
RAB3IP	1	1	117177
RAB40C	2	2	57799
RAB5B	2	2	5869
RABGAP1	1	1	23637
RABL2B	4	2	11158
RAD17	1	1	5884
RAD18	2	2	56852
RAI1	1	1	10743
RALB	1	1	5899
RALGAPA2	1	1	57186
RALGAPB	1	1	57148
RAMAC	1	1	83640
RANBP6	1	1	26953
RAP1B	1	1	5908
RAP2C	1	1	57826
RAPGEFL1	1	1	51195
RARA	1	1	5914
RARB	1	1	5915
RARG	1	1	5916
RASA2	1	1	5922
RBBP5	1	1	5929
RBBP6	1	1	5930
RBFOX1	1	1	54715
RBFOX2	2	2	23543
RBM12	2	2	10137
RBM12B	2	2	389677
RBM15B	1	1	29890
RBM19	1	1	9904
RBM22	1	1	55696
RBM34	1	1	23029
RBPJ	1	1	3516
RCAN1	1	1	1827
RCC1L	1	1	81554
RCC2	1	1	55920
RDH10	1	1	157506
RDX	2	2	5962
RECK	1	1	8434
REEP4	1	1	80346
REPS1	1	1	85021
RESF1	1	1	55196
RETREG2	1	1	79137
RFC2	2	2	5982
RFFL	1	1	117584
RFWD3	1	1	55159
RFX6	1	1	222546
RGPD4	1	1	285190
RGS2	1	1	5997
RGS6	1	1	9628
RHBDF2	2	2	79651
RHD	2	2	6007
RHOA	1	1	387
RHOB	2	2	388
RHOG	1	1	391
RHOV	1	1	171177
RICTOR	1	1	253260
RIMOC1	3	3	285636
RIOK2	1	1	55781
RIOK3	1	1	8780
RITA1	2	2	84934
RLF	1	1	6018
RMND5A	1	1	64795
RNASE10	1	1	338879
RNF115	1	1	27246
RNF139	1	1	11236
RNF144B	2	2	255488
RNF152	1	1	220441
RNF182	1	1	221687
RNF38	1	1	152006
RNF40	1	1	9810
RNF44	2	2	22838
RNF7	1	1	9616
RNFT1	2	2	51136
RNMT	1	1	8731
RO60	2	2	6738
RPAP1	1	1	26015
RPE	1	1	6120
RPIA	1	1	22934
RPL12	1	1	6136
RPL18	1	1	6141
RPL18A	2	2	6142
RPL19	1	1	6143
RPL3	1	1	6122
RPL5	1	1	6125
RPL7L1	1	1	285855
RPP25L	1	1	138716
RPP38	1	1	10557
RPS13	1	1	6207
RPS18	1	1	6222
RPS23	1	1	6228
RPS24	3	3	6229
RPS3	1	1	6188
RPS4X	2	2	6191
RPS4Y1	1	1	6192
RPS6KA5	1	1	9252
RPSA	1	1	3921
RPTOR	1	1	57521
RRAD	2	2	6236
RRBP1	1	1	6238
RREB1	1	1	6239
RRM1	2	2	6240
RRM2	2	2	6241
RRP1B	1	1	23076
RRP7A	1	1	27341
RRP8	1	1	23378
RTCA	2	2	8634
RUNX1	1	1	861
RWDD1	2	2	51389
RXRA	1	1	6256
RXRB	1	1	6257
RYBP	1	1	23429
RYR2	1	1	6262
S100A16	1	1	140576
SAFB	2	2	6294
SALL2	1	1	6297
SALL3	2	2	27164
SAR1A	2	2	56681
SATB2	1	1	23314
SBDS	1	1	51119
SC5D	1	1	6309
SCAF4	1	1	57466
SCAF8	1	1	22828
SCAMP1	1	1	9522
SCAMP3	2	2	10067
SCD	1	1	6319
SCML2	1	1	10389
SCRN1	1	1	9805
SCRN3	1	1	79634
SCYL1	1	1	57410
SDAD1	1	1	55153
SDR42E1	2	2	93517
SEC11A	1	1	23478
SEC16A	2	2	9919
SEC23B	1	1	10483
SEC24A	1	1	10802
SEC61A2	1	1	55176
SEMA4C	2	2	54910
SEMA6A	1	1	57556
SEMA6D	1	1	80031
SEMA7A	1	1	8482
SEMG2	1	1	6407
SEPTIN4	1	1	5414
SERBP1	2	2	26135
SERP1	2	2	27230
SERPINH1	1	1	871
SERTAD3	1	1	29946
SESN2	1	1	83667
SETD1B	1	1	23067
SETD5	1	1	55209
SETD7	1	1	80854
SETDB1	1	1	9869
SF3B1	1	1	23451
SF3B4	1	1	10262
SFMBT1	1	1	51460
SFRP1	1	1	6422
SFXN1	1	1	94081
SFXN4	1	1	119559
SGMS1	1	1	259230
SGPL1	1	1	8879
SH3BGRL3	1	1	83442
SH3D19	1	1	152503
SH3GLB1	1	1	51100
SH3PXD2A	1	1	9644
SIGLEC1	1	1	6614
SIGMAR1	1	1	10280
SIKE1	1	1	80143
SIN3B	1	1	23309
SIRT1	1	1	23411
SKI	1	1	6497
SKIC8	1	1	80349
SLC10A3	2	2	8273
SLC10A7	2	2	84068
SLC11A1	1	1	6556
SLC11A2	2	2	4891
SLC12A2	1	1	6558
SLC12A7	2	2	10723
SLC16A1	1	1	6566
SLC16A9	2	2	220963
SLC19A3	2	2	80704
SLC1A4	1	1	6509
SLC20A1	2	2	6574
SLC25A1	2	2	6576
SLC25A12	1	1	8604
SLC25A13	1	1	10165
SLC25A14	1	1	9016
SLC25A19	1	1	60386
SLC25A24	1	1	29957
SLC25A25	1	1	114789
SLC25A32	1	1	81034
SLC25A4	1	1	291
SLC25A44	1	1	9673
SLC26A2	1	1	1836
SLC27A2	1	1	11001
SLC30A1	1	1	7779
SLC30A7	1	1	148867
SLC35A4	1	1	113829
SLC35F1	1	1	222553
SLC35F6	1	1	54978
SLC38A1	1	1	81539
SLC38A2	1	1	54407
SLC38A5	1	1	92745
SLC38A7	2	2	55238
SLC46A3	1	1	283537
SLC5A6	2	2	8884
SLC6A17	1	1	388662
SLC6A8	1	1	6535
SLC7A11	1	1	23657
SLC7A2	1	1	6542
SLF2	1	1	55719
SLK	1	1	9748
SMAD2	1	1	4087
SMAD3	1	1	4088
SMAD4	2	2	4089
SMAD5	1	1	4090
SMAD6	1	1	4091
SMARCA1	1	1	6594
SMARCA4	1	1	6597
SMARCAD1	2	2	56916
SMARCB1	1	1	6598
SMARCC1	2	2	6599
SMARCC2	1	1	6601
SMARCD1	2	2	6602
SMARCD3	1	1	6604
SMC1A	2	2	8243
SMCR8	2	2	140775
SMG1	1	1	23049
SMG7	1	1	9887
SNAI2	1	1	6591
SNAP23	1	1	8773
SNCG	1	1	6623
SNHG16	2	2	100507246
SNRNP27	1	1	11017
SNRPA	1	1	6626
SNRPA1	1	1	6627
SNRPE	1	1	6635
SNUPN	1	1	10073
SNW1	1	1	22938
SNX12	1	1	29934
SNX17	2	2	9784
SNX25	1	1	83891
SOCS1	2	2	8651
SOCS6	1	1	9306
SOCS7	2	2	30837
SOD2	2	2	6648
SON	1	1	6651
SOS1	1	1	6654
SOX13	1	1	9580
SOX9	1	1	6662
SP1	2	2	6667
SP100	1	1	6672
SP3	1	1	6670
SP4	1	1	6671
SPATA12	1	1	353324
SPATA13	1	1	221178
SPCS3	1	1	60559
SPDEF	1	1	25803
SPIB	1	1	6689
SPICE1	1	1	152185
SPN	1	1	6693
SPR	1	1	6697
SPRING1	1	1	79794
SPRY2	1	1	10253
SPRYD4	1	1	283377
SPRYD7	1	1	57213
SPTBN2	1	1	6712
SRCAP	2	2	10847
SREBF1	1	1	6720
SRSF1	1	1	6426
SSR1	1	1	6745
ST13	1	1	6767
STAG2	1	1	10735
STAT1	1	1	6772
STAT2	2	2	6773
STAT3	1	1	6774
STAT5A	1	1	6776
STAU1	1	1	6780
STEAP3	1	1	55240
STIM1	1	1	6786
STIP1	1	1	10963
STK17B	1	1	9262
STK38	1	1	11329
STK4	2	2	6789
STOML3	1	1	161003
STRN	2	2	6801
STX3	2	2	6809
SUCO	1	1	51430
SUMO1	2	2	7341
SUMO2	1	1	6613
SUN2	1	1	25777
SUOX	2	2	6821
SUPT16H	2	2	11198
SUPT20H	1	1	55578
SURF4	2	2	6836
SYDE2	1	1	84144
SYK	1	1	6850
SYNE1	1	1	23345
SYNE2	1	1	23224
SYNGR2	2	2	9144
SYNJ2BP	2	2	55333
SYNM	1	1	23336
SYT1	2	2	6857
SZRD1	2	2	26099
TAB2	1	1	23118
TAF5	1	1	6877
TAF5L	1	1	27097
TAF9	1	1	6880
TAF9B	1	1	51616
TAFAZZIN	1	1	6901
TAOK1	1	1	57551
TARDBP	1	1	23435
TBC1D13	1	1	54662
TBC1D15	1	1	64786
TBC1D19	2	2	55296
TBC1D20	1	1	128637
TBC1D9	1	1	23158
TBRG4	1	1	9238
TCEAL7	1	1	56849
TCIM	1	1	56892
TCOF1	1	1	6949
TENM3	1	1	55714
TERF2IP	2	2	54386
TES	1	1	26136
TFPI	1	1	7035
TGFBR1	3	3	7046
TGFBR3	3	3	7049
TGOLN2	3	3	10618
THBS1	3	3	7057
THEM6	2	2	51337
THOC3	1	1	84321
THOC5	1	1	8563
THRB	1	1	7068
THYN1	2	2	29087
TIAL1	1	1	7073
TIAM1	2	2	7074
TIGD2	1	1	166815
TIMM10	1	1	26519
TIMM23	1	1	100287932
TIMM50	1	1	92609
TIMM8A	1	1	1678
TIMM9	1	1	26520
TJP1	1	1	7082
TLCD3A	1	1	79850
TLN1	1	1	7094
TLNRD1	3	3	59274
TLR2	1	1	7097
TLR4	1	1	7099
TMBIM6	1	1	7009
TMED4	2	2	222068
TMED5	3	3	50999
TMEM115	1	1	11070
TMEM165	1	1	55858
TMEM167A	2	2	153339
TMEM170B	2	2	100113407
TMEM182	1	1	130827
TMEM184B	1	1	25829
TMEM184C	1	1	55751
TMEM201	1	1	199953
TMEM254	1	1	80195
TMEM30A	1	1	55754
TMEM33	1	1	55161
TMEM63B	1	1	55362
TMEM65	1	1	157378
TMEM68	1	1	137695
TMEM91	1	1	641649
TMSB10	1	1	9168
TMTC3	3	3	160418
TNF	2	2	7124
TNFRSF10A	1	1	8797
TNFRSF10B	2	2	8795
TNFSF12	1	1	8742
TNFSF9	2	2	8744
TNKS1BP1	1	1	85456
TNPO1	2	2	3842
TNRC6A	1	1	27327
TNRC6B	1	1	23112
TOE1	1	1	114034
TOMM40L	3	3	84134
TOPBP1	1	1	11073
TOR2A	1	1	27433
TOR4A	1	1	54863
TOX3	1	1	27324
TP53	1	1	7157
TP53BP1	1	1	7158
TP53INP1	2	2	94241
TP53INP2	1	1	58476
TPBG	1	1	7162
TPD52L2	1	1	7165
TPM4	1	1	7171
TPP2	1	1	7174
TPT1	2	2	7178
TRABD	1	1	80305
TRAPPC1	1	1	58485
TRAPPC10	2	2	7109
TRAPPC3L	1	1	100128327
TRIB2	1	1	28951
TRIM23	1	1	373
TRIM24	1	1	8805
TRIM27	1	1	5987
TRIM28	1	1	10155
TRIM71	3	3	131405
TRIM8	1	1	81603
TRIP12	1	1	9320
TRMO	2	2	51531
TRMT1	1	1	55621
TRNT1	1	1	51095
TRRAP	1	1	8295
TRUB2	2	2	26995
TSC22D2	2	2	9819
TSC22D3	1	1	1831
TSEN15	1	1	116461
TSEN54	1	1	283989
TSPAN3	1	1	10099
TSPYL1	1	1	7259
TST	1	1	7263
TTC28	1	1	23331
TTC3	1	1	7267
TTC9C	1	1	283237
TTF1	1	1	7270
TTLL12	1	1	23170
TUBA1B	2	2	10376
TUBA1C	1	1	84790
TUBB	1	1	203068
TUBB2A	2	2	7280
TUBB4A	2	2	10382
TUBD1	1	1	51174
TUBGCP2	1	1	10844
TUBGCP3	1	1	10426
TUT1	2	2	64852
TUT4	1	1	23318
TXLNA	2	2	200081
TXLNG	2	2	55787
TXNDC5	1	1	81567
TXNIP	1	1	10628
TXNL4A	1	1	10907
TYMS	1	1	7298
UBA1	2	2	7317
UBA3	1	1	9039
UBA52	1	1	7311
UBAC2	1	1	337867
UBAP2L	1	1	9898
UBE2A	1	1	7319
UBE2D1	1	1	7321
UBE2D2	1	1	7322
UBE2D3	1	1	7323
UBE2D4	1	1	51619
UBE2G1	1	1	7326
UBE2I	1	1	7329
UBE2M	1	1	9040
UBE2Q1	1	1	55585
UBP1	1	1	7342
UBR5	1	1	51366
UBXN11	1	1	91544
UBXN2B	2	2	137886
UBXN8	1	1	7993
UCK1	1	1	83549
UCK2	1	1	7371
UGCG	1	1	7357
UGT8	1	1	7368
UHRF1	1	1	29128
ULBP2	1	1	80328
UNC13B	1	1	10497
UNC13D	1	1	201294
UQCRFS1	1	1	7386
USF2	1	1	7392
USO1	1	1	8615
USP10	1	1	9100
USP14	1	1	9097
USP15	1	1	9958
USP16	1	1	10600
USP22	1	1	23326
USP25	1	1	29761
USP38	2	2	84640
USP46	1	1	64854
USP47	2	2	55031
USP5	1	1	8078
USP54	1	1	159195
UTP15	1	1	84135
UTP6	1	1	55813
UTRN	1	1	7402
VAMP3	1	1	9341
VCF1	2	2	84923
VCL	2	2	7414
VIRMA	1	1	25962
VPS26B	1	1	112936
VPS28	1	1	51160
VPS35	1	1	55737
VPS39	1	1	23339
VPS41	1	1	27072
VPS51	2	2	738
VWA8	1	1	23078
WARS2	1	1	10352
WASF1	1	1	8936
WASHC2C	1	1	253725
WASL	3	3	8976
WBP11	2	2	51729
WDCP	2	2	80304
WDFY1	1	1	57590
WDR25	1	1	79446
WDR26	1	1	80232
WDR3	2	2	10885
WDR33	1	1	55339
WDR4	1	1	10785
WDR55	1	1	54853
WDR74	1	1	54663
WDR75	1	1	84128
WDR77	1	1	79084
WDTC1	1	1	23038
WEE1	1	1	7465
WLS	1	1	79971
WNK1	2	2	65125
WNT9A	1	1	7483
WNT9B	1	1	7484
XBP1	1	1	7494
XPO5	1	1	57510
XPO7	1	1	23039
XRN1	1	1	54464
XYLT2	1	1	64132
YAE1	2	2	57002
YAP1	2	2	10413
YEATS2	1	1	55689
YIPF3	1	1	25844
YIPF4	1	1	84272
YLPM1	1	1	56252
YOD1	2	2	55432
YTHDC1	1	1	91746
YWHAE	1	1	7531
YWHAZ	3	3	7534
ZBTB10	1	1	65986
ZBTB18	1	1	10472
ZBTB20	1	1	26137
ZBTB37	3	3	84614
ZBTB5	2	2	9925
ZBTB8OS	2	2	339487
ZC3H11A	1	1	9877
ZC3HAV1	1	1	56829
ZC3HAV1L	2	2	92092
ZCCHC3	2	2	85364
ZCCHC9	1	1	84240
ZER1	1	1	10444
ZFAND1	1	1	79752
ZFAND4	3	3	93550
ZFHX3	1	1	463
ZFHX4	1	1	79776
ZFP1	1	1	162239
ZFP36	1	1	7538
ZFP36L1	2	2	677
ZFP36L2	1	1	678
ZFX	1	1	7543
ZMYM2	1	1	7750
ZNF106	2	2	64397
ZNF148	2	2	7707
ZNF175	1	1	7728
ZNF185	1	1	7739
ZNF200	2	2	7752
ZNF207	1	1	7756
ZNF264	2	2	9422
ZNF28	2	2	7576
ZNF3	1	1	7551
ZNF317	1	1	57693
ZNF384	1	1	171017
ZNF417	2	2	147687
ZNF426	1	1	79088
ZNF443	2	2	10224
ZNF460	3	3	10794
ZNF507	1	1	22847
ZNF526	1	1	116115
ZNF556	2	2	80032
ZNF566	2	2	84924
ZNF578	2	2	147660
ZNF581	2	2	51545
ZNF584	2	2	201514
ZNF587	2	2	84914
ZNF606	1	1	80095
ZNF609	2	2	23060
ZNF611	2	2	81856
ZNF614	1	1	80110
ZNF618	1	1	114991
ZNF627	1	1	199692
ZNF629	1	1	23361
ZNF638	1	1	27332
ZNF644	2	2	84146
ZNF652	1	1	22834
ZNF687	1	1	57592
ZNF738	2	2	148203
ZNF774	2	2	342132
ZNF778	1	1	197320
ZNF799	2	2	90576
ZNF8	2	2	7554
ZNF800	1	1	168850
ZNF805	1	1	390980
ZNF831	1	1	128611
ZNF841	1	1	284371
ZZZ3	3	3	26009
